# Supplementary material for: Radiation hybrid maps of the D-genome of Aegilops tauschii and their application in sequence assembly of large and complex plant genomes
Source: BMC Genomics. 2015 Oct 16;16:800. doi: 10.1186/s12864-015-2030-2 (PMC4609151; doi:10.1186/s12864-015-2030-2)
Supplement: Additional file 1: — Table Comparision/anchoring of AL8/78 radiation hybrid (RH) maps with previous RH and genetic maps. (XLSX 116 kb) [file 12864_2015_2030_MOESM1_ESM.xlsx]

## Sheet: Sheet1
Supplementary Table: Comparision/anchoring of AL8/78 radiation hybrid (RH) maps with previous RH and genetic maps
Present AL8/78 radiation hybrid maps					Tiwari et al. [14] DArT radiation hybrid map				Luo et al. [5] genetic map anchored to BAC contigs											Huang et al [23] Consensus DArT genetic map						Jia et al. [21], AL8/78 genetic map anchored to sequence scaffolds
Sno	Name		Chromosome	Cumulative distance (cR-Ajay)	S No	Name	chromosome	Cumulative distance (cR- Vijay)	S.No	Name	Chrom.	SNP_Name	cM (MCL)	ctg #	ctg length (kb)	Length	Hits	Score	E-value	S. No	Name	Chromosome	Distance (cM-consensus)	CloneId		S.No	Name	Del Freq	Comments		scaffold ID	% identity	alignment length	mismatches	gap opens	q. start	q. end	s. start	s. end	evalue	bit score	scaffold ID	bin_name	position(cM)	chr	physical_dis_start	physical_dis_end
1	wmc432	1	1D	0
2	wPt-733311	2	1D	40.3																						74	wPt-733311	11.93		1	scaffold14060	99.76	418	1	0	1	418	26190	25773	0	767
3	wPt-664815	3	1D	59.9																						167	wPt-664815	12.21		3	scaffold22860	96.91	518	16	0	1	518	14816	14299	0	872
4	rPt-4471	4	1D	81.9					1	rPt-4471	1D	AT1D0101	48.87	ctg1808	3214.5	598	GDS7LZN02HLL0C_Contig1	922	0	41	rPt-4471	1D	59.0002	346782		174	rPt-4471	13.14		5	scaffold2455	94.48	598	33	0	1	598	130537	129940	0	922	scaffold2455	bin41	41.288	1D	16818673	17017576
5	wPt-665814	5	1D	105.2																45	wPt-665814	1D	65.3902	665814		109	wPt-665814	14.69		6	scaffold19071	99.81	521	1	0	1	521	36170	35650	0	957	scaffold19071	bin63	45.513	1D	73788053	73853957
6	wPt-671545	6	1D	141.2																52	wPt-671545	1D	66.9764	671545
7	wPt-733174	7	1D	198.7
8	wPt-731656	8	1D	265																						482	wPt-731656	13.61		9	scaffold8553	99.83	593	1	0	21	613	52529	53121	0	1090
9	wPt-671652	9	1D	267.6																						483	wPt-671652	12.5		11	scaffold8553	99.83	587	1	0	7	593	52535	53121	0	1079
10	wPt-664720	10	1D	269.9																						484	wPt-664720	12.43		13	scaffold8553	99.66	593	2	0	1	593	53121	52529	0	1085
11	wPt-666182	11	1D	298.3
12	wPt-666071	12	1D	318.2	7	wPt-666071	1D	477.9																		334	wPt-666071	9.66	same marker showed complete multiple hits at various location in the same scaffold	14	scaffold4151	97.58	621	12	1	1	621	6008	6625	0	1062	scaffold4151	bin112	59.085	1D	155618011	155677975
13	wPt-667811	13	1D	318.8	4	wPt-667811	1D	477.9
14	wPt-666647	14	1D	319.4	3	wPt-666647	1D	477.9																		335	wPt-666647	9.09	same marker showed complete multiple hits at various location in the same scaffold	34	scaffold4151	99.35	618	3	1	1	617	6008	6625	0	1118	scaffold4151	bin112	59.085	1D	155618011	155677975
15	wPt-3872	15	1D	320.1	5	wPt-3872	1D	477.9												60	wPt-3872	1D	77.15	120082		336	wPt-3872	9.14	same marker showed complete multiple hits at various location in the same scaffold	54	scaffold4151	98.55	621	6	1	48	668	6008	6625	0	1094	scaffold4151	bin112	59.085	1D	155618011	155677975
16	wPt-0317	16	1D	320.7	6	wPt-0317	1D	477.9																		337	wPt-0317	9.04	same marker showed complete multiple hits at various location in the same scaffold	74	scaffold4151	98.71	621	5	1	1	621	6625	6008	0	1099	scaffold4151	bin112	59.085	1D	155618011	155677975
17	wPt-732625	17	1D	324	8	wPt-732625	1D	477.9																		338	wPt-732625	8.52	same marker showed complete multiple hits at various location in the same scaffold	94	scaffold4151	98.23	620	9	1	1	620	6625	6008	0	1083	scaffold4151	bin112	59.085	1D	155618011	155677975
18	wPt-741613	18	1D	332.1	12	wPt-741613	1D	634																		103	wPt-741613	10.98		114	scaffold180621	99.32	296	2	0	1	296	6631	6336	7e-150	536
19	barc62-150	19	1D	347.3
20	wPt-8678	20	1D	376																79	wPt-8678	1D	99.09	345186
21	wPt-4180	21	1D	424.8	29	wPt-4180	1D	761.6																		279	wPt-4180	17.14	same marker showed complete multiple hits at various location in the same and different chromosomes	117	scaffold38116	98.25	685	11	1	4	687	49165	49849	0	1197	scaffold38116	bin166	93.624	1D	179682051	179749954
22	wPt-666281	22	1D	461.3	20	wPt-666281	1D	719.7
23	wPt-665222	23	1D	524
24	wPt-3809	24	1D	571.9	21	wPt-3809	1D	722.6																		349	wPt-3809	14.61		124	scaffold43036	99.72	704	2	0	79	782	37902	37199	0	1290	scaffold43036	bin155	81.863	1D	175426182	175540815
25	wPt-732817	25	1D	619.5	23	wPt-732817	1D	743.4																		398	wPt-732817	16.85		128	scaffold53043	97.46	473	9	2	1	473	5654	6123	0	804
26	wPt-732588	26	1D	619.5	22	wPt-732588	1D	738.3																		397	wPt-732588	16		125	scaffold53043	98.09	472	7	1	1	472	5654	6123	0	821
27	wPt-0175	27	1D	628.3	24	wPt-0175	1D	748.6																		399	wPt-0175	14.12		131	scaffold53043	98.09	472	7	1	1	472	6123	5654	0	821
28	wPt-732163	28	1D	663.9	28	wPt-732163	1D	761.6																		143	wPt-732163	15.61		135	scaffold21931	99.79	475	1	0	11	485	11651	12125	0	872
29	wPt-730589	29	1D	666.1																						144	wPt-730589	16.29		137	scaffold21931	100	475	0	0	1	475	12125	11651	0	878
30	wPt-3444	30	1D	670.4
31	wPt-2604	31	1D	708.7	31	wPt-2604	1D	788.3																		267	wPt-2604	18.13		138	scaffold35242	98.9	905	9	1	1	905	39594	38691	0	1615	scaffold35242	bin197	120.302	1D	189488943	189573961
32	wPt-3157	32	1D	738.9																						415	wPt-3157	16		140	scaffold63882	100	811	0	0	1	811	80007	79197	0	1498
33	wPt-666297	33	1D	777.9	30	wPt-666297	1D	767.4
34	wPt-4141	34	1D	806.7					2	wPt-4141	1D	AT1D0910	151.919	ctg10746	990	623	BE591290_Contig1	551	4e-156	81	wPt-4141	1D	134.72	345918		145	wPt-4141	12.64	same marker showed complete multiple hits at various location in the same and different chromosomes	144	scaffold21931	95.68	625	20	4	1	623	107966	108585	0	998
35	wPt-666963	35	1D	839.5																						270	wPt-666963	13.64		147	scaffold36709	100	394	0	0	1	394	13656	13263	0	728
36	wPt-729788	36	1D	841.7	35	wPt-729788	1D	863.2																		271	wPt-729788	14.04		148	scaffold36709	99.75	394	1	0	1	394	13263	13656	0	725
37	wPt-731281	37	1D	895	2	wPt-731281	1D	430.4																		480	wPt-731281	16.76		149	scaffold8547	99.72	358	1	0	1	358	54512	54155	0	656
38	wPt-734131	38	1D	972.5																						481	wPt-734131	17.61		150	scaffold8547	93.71	604	5	17	1	573	40981	41582	0	874
39	wPt-730718	39	1D	1040.5	36	wPt-730718	1D	870																		268	wPt-730718	21.76		151	scaffold3586	99.38	641	4	0	1	641	196867	197507	0	1162	scaffold3586	bin214	131.937	1D	196031954	196274330
40	wPt-734115	40	1D	1101.1																						81	wPt-734115	17.42		152	scaffold14472	93.39	469	30	1	1	469	43836	44303	0	719
41	wPt-4988	41	1D	1130.2																						68	wPt-4988	13.64		153	scaffold138585	99.65	855	1	1	1	855	32210	31358	0	1561	scaffold138585	bin288	186.867	5D	209041100	209102193
42	wPt-7697	42	1D	1139.9																						69	wPt-7697	14.77		157	scaffold138585	99.65	855	1	1	1	855	32210	31358	0	1561	scaffold138585	bin288	186.867	5D	209041100	209102193
43	wPt-730475	43	1D	1173.4	40	wPt-730475	1D	896.8																		94	wPt-730475	14.94		161	scaffold159290	99.75	401	1	0	1	401	10197	10597	0	736
44	wPt-665327	44	1D	1175.7																						95	wPt-665327	13.79		162	scaffold159290	98.75	401	5	0	1	401	10197	10597	0	713
45	wPt-3945	45	1D	1180.2																						96	wPt-3945	14.29		163	scaffold159290	99.5	401	2	0	1	401	10597	10197	0	730
46	wPt-4427	46	1D	1207.7
47	wPt-732575	47	1D	1220.8																						509	wPt-732575	17.82		165	scaffold9553	100	434	0	0	1	434	23727	23294	0	802	scaffold9553	bin212	131.325	1D	194580837	194712260
48	wPt-665749	48	1D	1220.8																						508	wPt-665749	16.86		164	scaffold9553	99.31	434	3	0	1	434	23294	23727	0	785	scaffold9553	bin212	131.325	1D	194580837	194712260
49	wPt-668079	49	1D	1222.9																						510	wPt-668079	18.08		166	scaffold9553	99.31	434	3	0	1	434	23727	23294	0	785	scaffold9553	bin212	131.325	1D	194580837	194712260
50	wPt-3072	50	1D	1278.2	41	wPt-3072	1D	904.8	3	wPt-3072	1D	AT1D0941	166.003	ctg6850	802.5	741	F5XZDLF02FYQ67_Contig1	1048	0							432	wPt-3072	16.09		167	scaffold71462	92.73	743	27	14	1	741	118541	117824	0	1048	scaffold71462	bin210	130.672	1D	194098899	194223253
51	wPt-671951	51	1D	1317.1																						468	wPt-671951	18.18		168	scaffold84168	99.8	493	1	0	1	493	37066	37558	0	905
52	wPt-730938	52	1D	1321.4																						469	wPt-730938	18.08		169	scaffold84168	99.8	493	1	0	1	493	37558	37066	0	905
53	wPt-730082	53	1D	1327.9	43	wPt-730082	1D	907.3																		470	wPt-730082	16.48		170	scaffold84168	99.59	493	2	0	1	493	37066	37558	0	900
54	wPt-665341	54	1D	1328																						471	wPt-665341	16.48		171	scaffold84168	99.2	249	2	0	1	249	37066	37314	3e-124	449
55	wPt-733663	55	1D	1358.8																						452	wPt-733663	12.99		173	scaffold77615	99.31	580	2	2	1	579	5870	6448	0	1048	scaffold77615	bin218	133.468	1D	199699564	199731794
56	wPt-733454	56	1D	1361.1																						453	wPt-733454	13.64		187	scaffold77615	99.31	580	2	2	1	579	5870	6448	0	1048	scaffold77615	bin218	133.468	1D	199699564	199731794
57	wPt-665912	57	1D	1384	45	wPt-665912	1D	909.9																		113	wPt-665912	15.17		200	scaffold19960	99.57	470	2	0	1	470	32115	31646	0	857	scaffold19960	bin207	128.59	1D	193294201	193361153
58	wPt-8454	58	1D	1397.9	44	wPt-8454	1D	909.9												83	wPt-8454	1D	146.34	115870		114	wPt-8454	14.04		201	scaffold19960	99.79	470	1	0	1	470	32115	31646	0	863	scaffold19960	bin207	128.59	1D	193294201	193361153
59	wPt-9802	1	2D	0																						13	wPt-9802	9.09091		274	scaffold110436	99.84	615	1	0	104	718	19201	19815	0	1131
60	wPt-2576	2	2D	31																						169	wPt-2576	8.57143		203	scaffold233460	99.25	930	4	2	1	928	6231	5303	0	1679
61	wPt-742721	3	2D	62.9																						369	wPt-742721	7.9096	same marker showed complete multiple hits at various location in the same scaffold	204	scaffold44608	100	552	0	0	1	552	22813	23364	0	1020
62	wPt-740927	4	2D	69.2																						372	wPt-740927	6.77966	same marker showed complete multiple hits at various location in the same scaffold	219	scaffold44608	99.64	552	1	1	1	551	23364	22813	0	1007
63	wPt-6342	5	2D	69.2																						370	wPt-6342	6.74157	same marker showed complete twohits at various location in the same scaffold	209	scaffold44608	100	552	0	0	1	552	22813	23364	0	1020
64	wPt-667785	6	2D	69.2																						371	wPt-667785	6.74157	same marker showed complete multiple hits at various location in the same scaffold	214	scaffold44608	99.78	454	0	1	1	454	22816	22364	0	832
65	wPt-732024	7	2D	70.3																						373	wPt-732024	6.81818	same marker showed complete multiple hits at various location in the same scaffold	224	scaffold44608	100	453	0	0	1	453	22364	22816	0	837
66	wPt-671455	8	2D	71.3																						374	wPt-671455	6.85714	same marker showed complete multiple hits at various location in the same scaffold	229	scaffold44608	100	453	0	0	1	453	22364	22816	0	837
67	wPt-664901	9	2D	72.3
68	gdm35	10	2D	104.2
69	wPt-9070	11	2D	133.9																91	wPt-9070	2D	15.37	378352
70	wPt-3812	12	2D	147	11	wPt-3812	2D	157.8												92	wPt-3812	2D	15.98	374411		102	wPt-3812	10.6742		234	scaffold17953	99.89	873	1	0	1	873	33164	34036	0	1607
71	wPt-5014	13	2D	173.8																93	wPt-5014	2D	17.88	63479		176	wPt-5014	12.3596		235	scaffold25953	100	711	0	0	12	722	197721	197011	0	1314	scaffold25953	bin21	19.927	2D	10087419	10316012
72	wPt-732866	14	2D	219.9																						477	wPt-732866	12.7168		236	scaffold8503	99.77	426	1	0	1	426	157677	157252	0	782	scaffold8503	bin18	17.845	2D	8889713	9132459
73	wPt-732073	15	2D	275.8																						272	wPt-732073	14.3836		237	scaffold37670	100	264	0	0	1	264	171580	171317	7e-136	488	scaffold37670	bin32	28.255	2D	14364191	14684401
74	wPt-732277	16	2D	300.3																						273	wPt-732277	8.04598		239	scaffold37670	99.62	264	1	0	1	264	171317	171580	3e-134	483	scaffold37670	bin32	28.255	2D	14364191	14684401
75	wPt-740855	17	2D	343.1																						263	wPt-740855	11.5607		241	scaffold34774	100	488	0	0	1	488	34683	34196	0	902
76	cfd53	18	2D	389.1
77	wPt-2186	19	2D	430.6																						328	wPt-2186	12.2093		242	scaffold41031	99.8	502	1	0	1	502	39354	38853	0	922
78	wPt-665328	20	2D	471.7																						264	wPt-665328	12.5714		243	scaffold34774	99.8	488	1	0	1	488	34196	34683	0	896
79	wPt-741084	21	2D	542.5																						343	wPt-741084	12.5		244	scaffold4206	100	379	0	0	1	379	125012	125390	0	701
80	wPt-730057	22	2D	555.9					5	wPt-730057	2D	AT2D1376	97.789	ctg3995	3132	379	GDS7LZN01A0SB8_Contig1	701	0							344	wPt-730057	14.1243		245	scaffold4206	100	379	0	0	1	379	125012	125390	0	701
81	gwm30	23	2D	630.7
82	wPt-667584	24	2D	697.2																134	wPt-667584	2D	70.9294	667584		9	wPt-667584	11.0465		247	scaffold102026	100	428	0	0	1	428	3955	4382	0	791
83	wPt-731148	25	2D	711.8																135	wPt-731148	2D	70.9294	731148		10	wPt-731148	14.9425		249	scaffold102026	99.77	428	1	0	1	428	3955	4382	0	785
84	wPt-730819	26	2D	811.8																						498	wPt-730819	14.1243	duplication on the same chromosome	251	scaffold94569	90.13	598	57	2	1	596	24562	23965	0	808
85	wPt-731949	27	2D	814.3																						499	wPt-731949	12.6437	duplication on the same chromosome	255	scaffold94569	99.83	598	1	0	6	603	23965	24562	0	1099
86	wPt-731482	28	2D	883.3																						462	wPt-731482	17.1598		257	scaffold81475	98.09	627	9	3	61	685	171991	171366	0	1092	scaffold81475	bin1		2D	1209111	1466906
87	wPt-0936	29	2D	990.8																						475	wPt-0936	17.7515	duplication on the same chromosome	259	scaffold84783	99.16	477	3	1	1	476	27945	27469	0	857
88	wPt-2652	30	2D	995.7	1	wPt-2652	2D	327.5												166	wPt-2652	2D	77.79	345343		476	wPt-2652	16.6667	duplication on the same chromosome	261	scaffold84783	99.58	477	2	0	1	477	27945	27469	0	870
89	wPt-671410	31	2D	1096.5																						382	wPt-671410	10.2273	same marker showed complete multiple hits at various location in the same scaffold	262	scaffold47573	99.06	427	3	1	144	570	75126	74701	0	765	scaffold47573	bin153	82.367	2D	148901838	149001173
90	wPt-663767	32	2D	1137.6
91	wPt-734114	33	2D	1212.7
92	wPt-732705	34	2D	1325.8																						383	wPt-732705	12.4294	same marker showed complete multiple hits at various location in the same scaffold	268	scaffold47573	99.06	427	3	1	145	571	75126	74701	0	765	scaffold47573	bin153	82.367	2D	148901838	149001173
93	wPt-665836	35	2D	1413.6																207	wPt-665836	2D	99.0901	665836		42	wPt-665836	16.2921	same marker showed complete hits with two scaffold	308	scaffold12384	99.55	440	2	0	1	440	115919	116358	0	802
94	wPt-732052	36	2D	1418.1	13	wPt-732052	2D	455.9												208	wPt-732052	2D	99.0901	732052		41	wPt-732052	17.5141	same marker showed complete hits with two scaffold	301	scaffold12384	100	440	0	0	1	440	115919	116358	0	813
95	wPt-0322	37	2D	1451																						139	wPt-0322	12	same marker showed complete multiple hits with several scaffold of same as well as different chromosomes	289	scaffold21316	98.9	454	5	0	1	454	35421	34968	0	811	scaffold21316	bin191	101.432	2D	176303573	176363916
96	wPt-1301	38	2D	1473.7																227	wPt-1301	2D	103.56	116525		43	wPt-1301	12.9213		317	scaffold12384	99.75	400	1	0	1	400	117295	116896	0	734
97	wPt-730677	39	2D	1473.7																211	wPt-730677	2D	101.041	730677		44	wPt-730677	12.9213	same marker showed complete hits with two scaffold	329	scaffold12384	99.59	492	2	0	1	492	116896	117387	0	898
98	wPt-671778	40	2D	1502.3																156	wPt-671778	2D	74.2641	671778		204	wPt-671778	12.7168	same marker showed complete multiple hits with several scaffold of same chromosomes	344	scaffold31765	99.52	619	3	0	1	619	34705	34087	0	1131
99	wPt-664967	41	2D	1530.6	9	wPt-664967	2D	448.2																		14	wPt-664967	15.6069		306	scaffold1107	98.64	440	6	0	1	440	117716	117277	0	780	scaffold1107	bin279	161.467	2D	208523990	208649809
100	wPt-667266	42	2D	1582.1	16	wPt-667266	2D	469.3	6	wPt-667266	2D	AT2D2243	208.914	ctg10132	598.5	495	F5XZDLF02F0R1K_Contig1	904	0	204	wPt-667266	2D	96.6291	667266		348	wPt-667266	15.2542		285	scaffold42639	99.8	495	1	0	1	495	27824	28318	0	909	scaffold42639	bin280	162.937	2D	209342050	209414962
101	wPt-731406	43	2D	1622.7																152	wPt-731406	2D	73.0089	731406		280	wPt-731406	12.4294		276	scaffold38463	99.78	450	0	1	1	450	28594	28146	0	824
102	wPt-667406	44	2D	1625.6																180	wPt-667406	2D	84.1834	667406		281	wPt-667406	11.5607		277	scaffold38463	99.78	450	0	1	1	450	28146	28594	0	824
103	wPt-4329	45	2D	1659.7																229	wPt-4329	2D	103.56	374614		115	wPt-4329	16.3842		275	scaffold20033	99.85	682	1	0	97	778	215398	216079	0	1254	scaffold20033	bin301	179.614	2D	218358083	218598128
104	wPt-0085	46	2D	1707.3																						260	wPt-0085	10.1124		278	scaffold33980	99.79	965	2	0	1	965	24911	25875	0	1772
105	wPt-2544	47	2D	1726.3																198	wPt-2544	2D	92.62	115779		18	wPt-2544	7.9096	same marker showed complete multiple hits at various location in the same scaffold	279	scaffold1119	96.43	644	21	2	1	643	83089	83731	0	1061
106	cfd50	48	2D	1745.9
107	gdm87	49	2D	1777
108	wPt-743858	1	3D	0																						356	wPt-743858	21.3415		383	scaffold4418	99.27	549	2	2	83	631	23040	23586	0	992
109	wPt-741976	2	3D	19.4																						357	wPt-741976	15.2047		384	scaffold4418	99.45	549	1	2	1	549	23040	23586	0	996
110	wPt-741816	3	3D	24.8																						359	wPt-741816	13.7143		386	scaffold4418	95.76	377	16	0	1	377	23040	23416	5e-179	632
111	wPt-741986	4	3D	32.3																						365	wPt-741986	14.6893		392	scaffold4418	99.64	549	0	2	1	549	23040	23586	0	1002
112	wPt-742118	5	3D	32.3																						358	wPt-742118	15.6627		385	scaffold4418	99.64	549	0	2	1	549	23040	23586	0	1002
113	wPt-740544	6	3D	37.3																						363	wPt-740544	11.25		390	scaffold4418	99.27	549	2	2	1	549	23586	23040	0	990
114	wPt-671711	7	3D	37.3																290	wPt-671711	3D	16.3044	671711		362	wPt-671711	14.2857		389	scaffold4418	98.61	216	1	2	1	216	23586	23373	1e-103	381
115	wPt-741848	8	3D	37.3																						364	wPt-741848	13.0682		391	scaffold4418	99.82	548	0	1	1	548	23040	23586	0	1005
116	wPt-741078	9	3D	40.3																						361	wPt-741078	14.2045		388	scaffold4418	99.64	549	0	2	1	549	23040	23586	0	1002
117	wPt-742486	10	3D	52.7																						366	wPt-742486	13.8728		393	scaffold4418	99.45	548	2	1	8	555	23586	23040	0	994
118	wPt-740845	11	3D	134.4	2	wPt-740845	3D	32.7																		381	wPt-740845	12.1387		538	scaffold46409	98.39	498	8	0	1	498	5077	4580	0	876
119	cfd35	12	3D	176.6
120	wPt-6652	13	3D	232.2					9	wPt-6652	3D	AT3D2353	38.228	ctg866	4056	473	GCE8AKX01EF8G5_Contig1	874	0							384	wPt-6652	15.0289		535	scaffold48529	100	473	0	0	1	473	55711	56183	0	874
121	wPt-741006	14	3D	247.2	34	wPt-741006	3D	174.5																		385	wPt-741006	16.6667		536	scaffold48529	100	473	0	0	1	473	56183	55711	0	874
122	wPt-742033	15	3D	259.3	35	wPt-742033	3D	174.5																		386	wPt-742033	14.3678		537	scaffold48529	99.79	473	1	0	1	473	56183	55711	0	869
123	wPt-0965	16	3D	313
124	wPt-6965	17	3D	380.6	48	wPt-6965	3D	220.6												268	wPt-6965	3D	11.0349	115244		21	wPt-6965	10.9195		394	scaffold1142	99.71	693	2	0	1	693	90456	91148	0	1269	scaffold1142	bin2	0.306	3D	182698	368256
125	wPt-730794	18	3D	437.9																303	wPt-730794	3D	21.5324	730794		330	wPt-730794	11.0429		348	scaffold41070	99.68	312	1	0	1	312	137768	138079	9e-161	571	scaffold41070	bin5	3.123	3D	963359	1125640
126	wPt-741943	19	3D	441																						329	wPt-741943	9.71429		347	scaffold41070	99.68	312	1	0	1	312	138079	137768	9e-161	571	scaffold41070	bin5	3.123	3D	963359	1125640
127	wPt-742220	20	3D	454.6
128	wPt-741522	21	3D	502.8																						454	wPt-741522	11.4943	same marker showed complete multiple hits at various location in the same scaffold	349	scaffold79727	84.15	530	81	3	580	1107	61336	61864	1e-169	603	scaffold79727	bin5	3.123	3D	1164054	1246735
129	wPt-741564	22	3D	550.8	69	wPt-741564	3D	223.7																		345	wPt-741564	11.8644		351	scaffold42376	99.03	618	6	0	1	618	150165	149548	0	1109
130	wPt-741300	23	3D	556.7	62	wPt-741300	3D	223.7																		346	wPt-741300	10.2273		352	scaffold42376	98.71	618	8	0	14	631	150165	149548	0	1098
131	wPt-741829	24	3D	642	18	wPt-741829	3D	117.3												295	wPt-741829	3D	18.5823	741829		181	wPt-741829	15.4286		381	scaffold27337	100	449	0	0	1	449	119915	119467	0	830	scaffold27337	bin11	12.639	3D	3417222	3570988
132	wPt-741656	25	3D	655.3																311	wPt-741656	3D	22.504	741656		182	wPt-741656	16.092		382	scaffold27337	100	449	0	0	1	449	119467	119915	0	830	scaffold27337	bin11	12.639	3D	3417222	3570988
133	wPt-742524	26	3D	729.5	115	wPt-742524	3D	338.2												347	wPt-742524	3D	43.0863	742524		519	wPt-742524	15.1163		380	scaffold9809	98.93	653	5	1	1	653	32760	33410	0	1166
134	wPt-741931	27	3D	747.9	110	wPt-741931	3D	338.2												344	wPt-741931	3D	43.0863	741931		518	wPt-741931	15.4286		376	scaffold9809	98.93	653	5	1	1	653	33410	32760	0	1166
135	wPt-741390	28	3D	766.3	103	wPt-741390	3D	314.6												340	wPt-741390	3D	43.0863	741390		517	wPt-741390	14.9425		372	scaffold9809	98.93	653	5	1	1	653	32760	33410	0	1166
136	wPt-741288	29	3D	777	105	wPt-741288	3D	338.2												339	wPt-741288	3D	43.0863	741288		516	wPt-741288	12.5714		368	scaffold9809	98.77	653	6	1	1	653	33410	32760	0	1160
137	wPt-741854	30	3D	783.2	106	wPt-741854	3D	338.2												343	wPt-741854	3D	43.0863	741854		515	wPt-741854	13.2184		364	scaffold9809	98.93	653	5	1	1	653	32760	33410	0	1166
138	wPt-740737	31	3D	799.6	112	wPt-740737	3D	338.2												336	wPt-740737	3D	43.0863	740737		514	wPt-740737	11.4943		360	scaffold9809	98.77	653	6	1	1	653	33410	32760	0	1160
139	wPt-741698	32	3D	850.6	122	wPt-741698	3D	366.8												363	wPt-741698	3D	49.8811	741698		101	wPt-741698	12.5714	same marker showed complete multiple hits with two scaffold of same chromosomes (closely mapped on genetic maps	354	scaffold17089	100	425	0	0	1	425	164698	164274	0	785	scaffold17089	bin47	44.955	3D	16545230	16722085
140	wPt-741083	33	3D	850.7	121	wPt-741083	3D	366.8												338	wPt-741083	3D	43.0863	741083		100	wPt-741083	13.2184	same marker showed complete multiple hits with two scaffold of same chromosomes (closely mapped on genetic maps	353	scaffold17089	100	425	0	0	1	425	164274	164698	0	785	scaffold17089	bin47	44.955	3D	16545230	16722085
141	wPt-742039	34	3D	919.7																						360	wPt-742039	14.2857		387	scaffold4418	99.64	549	0	2	1	549	23586	23040	0	1002
142	wPt-2419	35	3D	1005.8	124	wPt-2419	3D	414																		171	wPt-2419	10.7955		539	scaffold243508	99.39	493	3	0	1	493	2589	2097	0	894
143	wPt-733565	36	3D	1064.5																						445	wPt-733565	12		540	scaffold76465	100	525	0	0	1	525	6570	7094	0	970
144	wPt-742257	37	3D	1142.2	126	wPt-742257	3D	450.7	8	wPt-742257	3D	BF202635	69.214	ctg326	2521.5	533	BF202635_Contig1	979	0							414	wPt-742257	12		534	scaffold63230	99.81	533	1	0	1	533	71782	72314	0	979	scaffold63230	bin64	54.14	3D	24040129	24159958
145	wPt-733477	38	3D	1251.2																						331	wPt-733477	12.4294		395	scaffold41070	96.27	536	7	6	1	536	10298	9776	0	867	scaffold41070	bin5	3.123	3D	963359	1125640
146	wPt-731103	39	3D	1301.7	131	wPt-731103	3D	505.1																		504	wPt-731103	12.069		402	scaffold95159	100	449	0	0	1	449	48633	49081	0	830	scaffold95159	bin70	55.773	3D	28797856	28861383
147	wPt-0732	40	3D	1304.6	135	wPt-0732	3D	507.8																		507	wPt-0732	10.8571		405	scaffold95159	99.33	449	3	0	1	449	48633	49081	0	813	scaffold95159	bin70	55.773	3D	28797856	28861383
148	wPt-742339	41	3D	1307.3	132	wPt-742339	3D	505.1																		506	wPt-742339	11.9318		404	scaffold95159	99.55	449	2	0	1	449	48633	49081	0	819	scaffold95159	bin70	55.773	3D	28797856	28861383
149	wPt-667148	42	3D	1310	138	wPt-667148	3D	507.8																		505	wPt-667148	12.1387		403	scaffold95159	99.33	449	3	0	1	449	48633	49081	0	813	scaffold95159	bin70	55.773	3D	28797856	28861383
150	wPt-741511	43	3D	1310	139	wPt-741511	3D	507.8
151	wPt-2814	44	3D	1315.4	130	wPt-2814	3D	505.1																		503	wPt-2814	11.6279		401	scaffold95159	99.55	449	2	0	1	449	48633	49081	0	819	scaffold95159	bin70	55.773	3D	28797856	28861383
152	wPt-742467	45	3D	1321	136	wPt-742467	3D	507.8																		502	wPt-742467	11.4286		400	scaffold95159	99.55	449	2	0	1	449	48633	49081	0	819	scaffold95159	bin70	55.773	3D	28797856	28861383
153	wPt-733983	46	3D	1326.8	133	wPt-733983	3D	507.8																		500	wPt-733983	9.77011		398	scaffold95159	99.78	449	1	0	1	449	48633	49081	0	824	scaffold95159	bin70	55.773	3D	28797856	28861383
154	wPt-741968	47	3D	1326.8	137	wPt-741968	3D	507.8																		501	wPt-741968	10.2857		399	scaffold95159	99.55	449	2	0	1	449	48633	49081	0	819	scaffold95159	bin70	55.773	3D	28797856	28861383
155	wPt-667479	48	3D	1379																						147	wPt-667479	10.2273		407	scaffold22725	98.44	449	7	0	1	449	1876	1428	0	791
156	wPt-742298	49	3D	1402.5
157	wPt-740839	50	3D	1412.5	153	wPt-740839	3D	569.7																		154	wPt-740839	6.32184		468	scaffold22725	98.89	449	5	0	1	449	1876	1428	0	802
158	wPt-741194	51	3D	1412.6	149	wPt-741194	3D	569.7																		158	wPt-741194	6.77966		492	scaffold22725	98.89	449	5	0	1	449	1876	1428	0	802
159	wPt-669696	52	3D	1412.6	156	wPt-669696	3D	574.8
160	wPt-667014	53	3D	1412.6	142	wPt-667014	3D	567.1																		150	wPt-667014	6.74157		444	scaffold22725	98.66	449	6	0	4	452	1428	1876	0	797
161	wPt-742100	54	3D	1412.6	146	wPt-742100	3D	569.7																		161	wPt-742100	6.74157		510	scaffold22725	98.66	449	6	0	1	449	1876	1428	0	797
162	wPt-741474	55	3D	1412.6	154	wPt-741474	3D	569.7																		160	wPt-741474	6.74157		504	scaffold22725	98.89	449	5	0	1	449	1876	1428	0	802
163	wPt-741244	56	3D	1412.6	152	wPt-741244	3D	569.7																		159	wPt-741244	6.74157		498	scaffold22725	98.66	449	6	0	4	452	1428	1876	0	797
164	wPt-665746	57	3D	1412.6	151	wPt-665746	3D	569.7																		149	wPt-665746	6.74157		438	scaffold22725	98.22	449	8	0	4	452	1428	1876	0	785
165	wPt-740655	58	3D	1412.6	158	wPt-740655	3D	574.8																		153	wPt-740655	6.74157		462	scaffold22725	98.66	449	6	0	1	449	1876	1428	0	797
166	wPt-742342	59	3D	1412.6																						162	wPt-742342	6.74157		516	scaffold22725	98.22	449	8	0	4	452	1428	1876	0	785
167	wPt-740849	60	3D	1412.6	159	wPt-740849	3D	574.8																		155	wPt-740849	6.74157		474	scaffold22725	98.66	449	6	0	1	449	1876	1428	0	797
168	wPt-669314	61	3D	1412.7																						151	wPt-669314	6.77966		450	scaffold22725	98.22	449	8	0	1	449	1876	1428	0	785
169	wPt-8863	62	3D	1412.7	150	wPt-8863	3D	569.7												388	wPt-8863	3D	71.6449	378436
170	wPt-742635	63	3D	1412.7	148	wPt-742635	3D	569.7																		163	wPt-742635	6.77966		522	scaffold22725	98.66	449	6	0	1	449	1876	1428	0	797
171	wPt-741146	64	3D	1412.7	144	wPt-741146	3D	567.1																		157	wPt-741146	6.77966		486	scaffold22725	98.89	449	5	0	1	449	1876	1428	0	802
172	wPt-671868	65	3D	1412.7	145	wPt-671868	3D	569.7																		152	wPt-671868	6.74157		456	scaffold22725	98.44	449	7	0	1	449	1876	1428	0	791
173	wPt-4135	66	3D	1412.7																386	wPt-4135	3D	71.6449	63447
174	wPt-742218	67	3D	1412.7	147	wPt-742218	3D	569.7
175	wPt-741068	68	3D	1412.7	143	wPt-741068	3D	567.1																		156	wPt-741068	6.81818		480	scaffold22725	98.66	449	6	0	4	452	1428	1876	0	797
176	wPt-742698	69	3D	1412.7	155	wPt-742698	3D	569.7																		164	wPt-742698	6.81818		528	scaffold22725	98.66	449	6	0	1	449	1876	1428	0	797
177	wPt-742613	70	3D	1416	157	wPt-742613	3D	574.8																		148	wPt-742613	7.42857		414	scaffold22725	98.22	449	8	0	1	449	1876	1428	0	785
178	gdm8	71	3D	1475.3
179	wPt-730724	72	3D	1525.5																						523	wPt-730724	10.1124		542	scaffold9940	97.95	195	3	1	1	194	167035	166841	6e-91	339	scaffold9940	bin109	68.039	3D	79073036	79275156
180	wPt-3151	73	3D	1525.5	1	wPt-3151	3D	641.5																		522	wPt-3151	10.1695		541	scaffold9940	99.84	639	0	1	1	638	166401	167039	0	1173	scaffold9940	bin109	68.039	3D	79073036	79275156
181	wPt-730565	74	3D	1601.8					10	wPt-730565	3D	AT3D2618	77.793	ctg44	1472	632	F1BEJMU01DQ9G1_Contig2	1142	0							490	wPt-730565	12.5		563	scaffold88021	99.68	632	2	0	1	632	19308	18677	0	1157
182	wPt-8915	75	3D	1670.9																						46	wPt-8915	14.2857	same marker showed complete hits with same scaffold	560	scaffold12583	97.23	289	8	0	1	289	56599	56311	4e-136	490
183	wPt-0327	76	3D	1675.8																						47	wPt-0327	16.568		562	scaffold12583	90.28	494	24	14	1	494	56599	56130	1e-176	625
184	wPt-9847	77	3D	1766.4	4	wPt-9847	3D	687																		467	wPt-9847	13.0682		578	scaffold82780	100	442	0	0	1	442	16774	17215	0	817
185	wPt-666536	78	3D	1775.2	5	wPt-666536	3D	687																		466	wPt-666536	9.88372		577	scaffold82780	99.77	442	1	0	1	442	16774	17215	0	811
186	wPt-665305	79	3D	1775.2	3	wPt-665305	3D	687	11	wPt-665305	3D	AT3D3130	109.202	ctg11581	492	442	GA8KES401CS8SL_Contig5	817	0							465	wPt-665305	10.4046		576	scaffold82780	100	442	0	0	1	442	16774	17215	0	817
187	wPt-666737	80	3D	1782.1	2	wPt-666737	3D	687																		464	wPt-666737	9.24855		575	scaffold82780	100	442	0	0	1	442	17215	16774	0	817
188	wPt-730660	81	3D	1834	10	wPt-730660	3D	817.2	12	wPt-730660	6D	AT6D5437	66.619	ctg852	3819	425	contig26262_Contig1	785	0							285	wPt-730660	8.38323		574	scaffold39024	100	425	0	0	1	425	139167	139591	0	785
189	wPt-732370	82	3D	1837.8	12	wPt-732370	3D	817.2																		284	wPt-732370	9.52381		572	scaffold39024	100	425	0	0	1	425	139167	139591	0	785
190	wPt-667545	83	3D	1915.1																						84	wPt-667545	12.069	same marker showed complete hits with two scaffold	557	scaffold14940	98.61	574	8	0	4	577	50466	51039	0	1020
191	wPt-4027	84	3D	1972.5	19	wPt-4027	3D	865																		8	wPt-4027	8.72093		556	scaffold101184	98.17	437	5	1	1	434	57367	56931	0	760
192	wPt-667742	85	3D	2019.2	23	wPt-667742	3D	901.6																		392	wPt-667742	9.1954		568	scaffold51379	100	508	0	0	1	508	17613	17106	0	939	scaffold51379	bin219	126.398	3D	139525411	139599964
193	wPt-730508	86	3D	2074																						420	wPt-730508	12.4294		554	scaffold64987	99.75	789	1	1	1	788	7948	8736	0	1445
194	wPt-1762	87	3D	2145.6					13	wPt-1762	3D	AT3D3057	96.814	ctg2926	1377	655	GB5Y7FA02HPZ7H_Contig1	1205	0							106	wPt-1762	8.98876		570	scaffold183205	99.85	655	1	0	1	655	10470	11124	0	1205
195	wPt-733347	88	3D	2212.8																						421	wPt-733347	11.8644		555	scaffold64987	99.49	791	2	1	1	791	8736	7948	0	1437
196	wPt-730451	89	3D	2310.1																						422	wPt-730451	8		543	scaffold65663	99.45	728	0	3	1	724	19828	20555	0	1319
197	wPt-733219	90	3D	2351.7
198	cfd223-170	91	3D	2392.7
199	wPt-732889	92	3D	2418.9	24	wPt-732889	3D	907.4																		99	wPt-732889	5.17241	same marker showed complete hits with two scaffold- high score	587	scaffold16991	97.06	781	1	6	1	759	63421	64201	0	1295
200	wPt-730323	93	3D	2434.7																						405	wPt-730323	5.14286		589	scaffold55911	99.55	448	2	0	1	448	28712	29159	0	817	scaffold55911	bin211	121.826	3D	136755625	136839457
201	wPt-730886	94	3D	2446.7	25	wPt-730886	3D	907.4																		485	wPt-730886	3.37079	same marker showed complete hits with two scaffold- high score	580	scaffold86784	99.87	784	1	0	1	784	52941	52158	0	1443	scaffold86784	bin248	154.162	3D	151088420	151147733
202	gwm314	95	3D	2450.6
203	wPt-732908	96	3D	2454.5	26	wPt-732908	3D	907.4												444	wPt-732908	3D	160.155	732908		486	wPt-732908	3.37079	same marker showed complete hits with two scaffold- high score	581	scaffold86784	99.87	784	1	0	6	789	52158	52941	0	1443	scaffold86784	bin248	154.162	3D	151088420	151147733
204	cfd211	97	3D	2475.5
205	wPt-3025	98	3D	2536.8																						333	wPt-3025	7.47126		550	scaffold41447	99.7	673	2	0	1	673	30406	31078	0	1232
206	wPt-743340	99	3D	2581.4																						98	wPt-743340	8.67052		549	scaffold166966	100	353	0	0	1	353	5907	6259	0	652
207	wPt-8913	100	3D	2630.2																403	wPt-8913	3D	151.808	116012		111	wPt-8913	9.09091		548	scaffold194457	99.17	842	7	0	1	842	17446	16605	0	1517
208	wPt-732950	101	3D	2677.4																422	wPt-732950	3D	151.808	732950
209	wPt-732795	102	3D	2685.9	34	wPt-732795	3D	969												421	wPt-732795	3D	151.808	732795		437	wPt-732795	12.6437		547	scaffold7470	99.78	450	1	0	1	450	107249	107698	0	826
210	wPt-733251	103	3D	2749.9																						193	wPt-733251	9.94152		545	scaffold28164	98.63	366	5	0	6	371	121504	121139	0	649
211	wPt-9662	104	3D	2834.2																438	wPt-9662	3D	160.155	117056		259	wPt-9662	9.03955		567	scaffold33911	99.86	724	0	1	1	724	46148	46870	0	1330	scaffold33911	bin249	147.236	7D	183085103	183160042
212	wPt-669412	105	3D	2837.2	41	wPt-669412	3D	1035.9												443	wPt-669412	3D	160.155	669412		258	wPt-669412	10.1124		566	scaffold33911	100	723	0	0	6	728	46148	46870	0	1336	scaffold33911	bin249	147.236	7D	183085103	183160042
213	wPt-666885	106	3D	2877.4					14	wPt-666885	3D	AT3D2892	85.135	ctg221	6168	501	contig19424_Contig2	889	0							478	wPt-666885	8.47458		564	scaffold8514	98.8	502	0	6	1	501	70785	70289	0	889
214	wPt-732185	107	3D	2893.2																						479	wPt-732185	10.7955		565	scaffold8514	99.6	498	0	2	1	497	70785	70289	0	907
215	wPt-729960	108	3D	2971																						75	wPt-729960	12.5714		579	scaffold141632	98.76	484	0	4	1	484	27704	27227	0	856
216	wPt-734231	1	4D	0																						403	wPt-734231	14.94		598	scaffold55502	99.76	410	1	0	1	410	22931	23340	0	752
217	wPt-0648	2	4D	76.4																						11	wPt-0648	20.45		600	scaffold102946	99.71	340	1	0	1	340	12105	11766	3e-176	623	scaffold102946	bin3	3.268	4D	762725	843011
218	wPt-732257	3	4D	137.5	9	wPt-732257	4D	62.4																		491	wPt-732257	17.05		601	scaffold8942	100	553	0	0	1	553	19110	19662	0	1022
219	wPt-732417	4	4D	139.7	11	wPt-732417	4D	62.4																		492	wPt-732417	16.48		602	scaffold8942	99.82	553	1	0	1	553	19662	19110	0	1016
220	wPt-5127	5	4D	141.8	10	wPt-5127	4D	62.4	16	wPt-5127	4D	AT4D3502	45.409	ctg791	1419	544	GBUVHFX02JBJCK_Contig1	957	0							493	wPt-5127	15.82		603	scaffold8942	98.19	553	1	2	1	544	19110	19662	0	957
221	wPt-0611	6	4D	174.8					17	wPt-0611	4D	AT4D3547	51.335	ctg398	5232	323	GBUVHFX01D7G4C_Contig1	553	5e-157							180	wPt-0611	14.94		604	scaffold27256	96.62	325	9	2	1	323	58802	58478	3e-155	553	scaffold27256	bin42	36.97	4D	15856325	15948449
222	wPt-671715	7	4D	211.3																						406	wPt-671715	14.94	same marker showed complete multiple hits with different scaffold	605	scaffold57272	99.74	386	0	1	1	385	17281	16896	0	706	scaffold57272	bin18	28.235	4D	5848953	5929363
223	wPt-666853	8	4D	236.4																						393	wPt-666853	14.29	same marker showed complete multiple hits with different scaffold	608	scaffold51659	99.43	527	2	1	1	527	21482	20957	0	955
224	wPt-733334	9	4D	236.4																						394	wPt-733334	14.2	same marker showed complete multiple hits with different scaffold	616	scaffold51659	99.62	526	2	0	1	526	21482	20957	0	961
225	wPt-734221	10	4D	266.7					15	wPt-734221	4D	AT4D3472	38.594	ctg8490	939	453	contig21196_Contig1	837	0							430	wPt-734221	16.76		599	scaffold71283	100	453	0	0	1	453	71979	71527	0	837	scaffold71283	bin20	29.092	4D	6078715	6265422
226	wPt-7716	11	4D	271.1																						431	wPt-7716	15.43		624	scaffold71283	99.78	453	1	0	1	453	71527	71979	0	832	scaffold71283	bin20	29.092	4D	6078715	6265422
227	wPt-666113	12	4D	291.7
228	wPt-731423	13	4D	291.7																						15	wPt-731423	10.73		626	scaffold11118	94.28	437	21	2	1	436	52720	53153	0	665	scaffold11118	bin21	19.848	5D	7021955	7091451
229	wPt-732197	14	4D	291.7																						17	wPt-732197	10.67		655	scaffold11118	96.54	433	11	2	192	623	53149	52720	0	713	scaffold11118	bin21	19.848	5D	7021955	7091451
230	wPt-731370	15	4D	291.7																						16	wPt-731370	10.67		654	scaffold11118	95.22	439	15	4	1	438	52720	53153	0	689	scaffold11118	bin21	19.848	5D	7021955	7091451
231	wPt-2920	16	4D	291.7
232	wPt-666805	17	4D	296.8	6	wPt-666805	4D	40																		5	wPt-666805	10.67		692	C141450234	99.84	644	1	0	1	644	1841	2484	0	1186
233	wPt-667352	18	4D	296.8																						6	wPt-667352	10.67		694	C141450234	99.84	644	1	0	1	644	2484	1841	0	1184
234	wPt-0710	19	4D	298	7	wPt-0710	4D	40																		4	wPt-0710	10.73		690	C141450234	99.84	644	1	0	108	751	2484	1841	0	1184
235	wPt-0472	20	4D	299.3	5	wPt-0472	4D	40
236	wPt-666499	21	4D	320.8																						22	wPt-666499	12.72		702	scaffold114213	97.38	344	8	1	270	612	5673	5330	2e-164	584
237	cfd106	22	4D	363.9
238	wPt-665561	23	4D	403.2					18	wPt-665561	4D	BE404608	52.789			537	BE404608_Contig2	976	0							40	wPt-665561	11.86		719	scaffold1234	99.44	537	3	0	1	537	153514	154050	0	976
239	wPt-669829	24	4D	433.3																						67	wPt-669829	12.14		722	scaffold137877	99.76	419	1	0	1	419	1934	2352	0	769
240	wPt-665015	25	4D	472.2																						110	wPt-665015	15.82	same marker showed complete multiple hits with different scaffold	726	scaffold19254	99.78	449	0	1	1	449	57205	57652	0	822
241	wPt-734376	26	4D	520.1																						342	wPt-734376	14.62		734	scaffold41860	99.54	437	2	0	1	437	46983	46547	0	797	scaffold41860	bin56	39.623	4D	53529041	53718509
242	wPt-729936	27	4D	522.5	12	wPt-729936	4D	158																		341	wPt-729936	13.87		729	scaffold41860	99.77	437	1	0	1	437	46547	46983	0	802	scaffold41860	bin56	39.623	4D	53529041	53718509
243	wPt-2379	28	4D	584.3																						7	wPt-2379	20	same marker showed complete multiple hits with different scaffold	737	scaffold10078	99.68	939	3	0	1	939	12527	11589	0	1720
244	wPt-667868	29	4D	655.6																						90	wPt-667868	19.08	same marker showed complete multiple hits with different scaffold	590	scaffold15126	98.54	478	7	0	1	478	184243	183766	0	854	scaffold15126	bin56	39.623	4D	49276991	49471419
245	wPt-667924	30	4D	659.9																						91	wPt-667924	17.54	same marker showed complete multiple hits with different scaffold	594	scaffold15126	99.58	478	2	0	1	478	184243	183766	0	872	scaffold15126	bin56	39.623	4D	49276991	49471419
246	wPt-664809	31	4D	664.2
247	wPt-729833	32	4D	667.4																						93	wPt-729833	16.09	same marker showed complete multiple hits with different scaffold	748	scaffold15126	99.79	478	1	0	1	478	183766	184243	0	878	scaffold15126	bin56	39.623	4D	49276991	49471419
248	wPt-731608	33	4D	670.7																						92	wPt-731608	16.67	same marker showed complete multiple hits with different scaffold	744	scaffold15126	100	478	0	0	1	478	184243	183766	0	883	scaffold15126	bin56	39.623	4D	49276991	49471419
249	wPt-732164	34	4D	712.7	13	wPt-732164	4D	158	19	wPt-732164	4D	BG606980	60.6	ctg160	1474.5	635	BG606980_Contig1	1168	0							350	wPt-732164	15.34		723	scaffold4326	99.84	635	1	0	1	635	114587	113953	0	1168	scaffold4326	bin57	39.725	4D	66338592	66634089
250	wPt-671769	35	4D	741.5																						37	wPt-671769	11.93	same marker showed complete multiple hits with different scaffold	720	scaffold119352	99.76	416	1	0	1	416	11351	10936	0	763
251	wPt-7878	36	4D	773.9																459	wPt-7878	4D	81.46	121173
252	wPt-731043	37	4D	809.5																						425	wPt-731043	12.07		724	scaffold6699	99.41	511	3	0	1	511	24493	23983	0	928	scaffold6699	bin75	45.542	4D	122445172	122569742
253	wPt-0978	38	4D	823.1	14	wPt-0978	4D	236.8																		426	wPt-0978	14.88		725	scaffold6699	99.47	379	2	0	4	382	24115	24493	0	693	scaffold6699	bin75	45.542	4D	122445172	122569742
254	wPt-732128	39	4D	880																						1	wPt-732128	19.77		753	C141039506	100	295	0	0	1	295	295	1	8e-153	545
255	wPt-667477	40	4D	931.8																						347	wPt-667477	14.37	same marker showed complete multiple hits at two location in the same scaffold	756	scaffold42475	99.5	399	2	0	1	399	116846	117244	0	726
256	wPt-9244	41	4D	965.6																						198	wPt-9244	10.67		730	scaffold30018	99.74	755	2	0	1	755	43503	42749	0	1384	scaffold30018	bin126	73.914	4D	142301223	142421398
257	cfd84	42	4D	973.6
258	cfd71	43	4D	998.5
259	wPt-669260	44	4D	1025.4					20	wPt-669260	4D	AT4D3874	61.418	ctg1071	1017	555	GBUVHFX01BPXYM_Contig1	989	0							423	wPt-669260	12.5		728	scaffold6662	99.27	548	3	1	9	555	19048	19595	0	989
260	cfd89	45	4D	1044.9
261	gwm165	46	4D	1047.6
262	wPt-733397	47	4D	1069.9																						367	wPt-733397	12.36		732	scaffold44367	100	396	0	0	1	396	44144	44539	0	732	scaffold44367	bin63	41.154	4D	106413438	106481701
263	wPt-732499	48	4D	1077.4																						368	wPt-732499	14.45		733	scaffold44367	100	396	0	0	1	396	44144	44539	0	732	scaffold44367	bin63	41.154	4D	106413438	106481701
264	wPt-733910	49	4D	1114.4					21	wPt-733910	4D	AT4D4172	111.579	ctg1070	897	668	GBB4FNX01BALXO_Contig5	1223	0							170	wPt-733910	15.43		731	scaffold24104	99.7	669	1	1	1	668	123379	122711	0	1223	scaffold24104	bin129	77.139	4D	143217379	143386571
265	wPt-2856	1	5D	0																465	wPt-2856	5D	8.72	120166		412	wPt-2856	10.86	same marker showed complete multiple hits with several scaffold of same as well as different chromosomes	769	scaffold61435	99.31	576	4	0	1	576	84003	84578	0	1042
266	gwm190	2	5D	77.4
267	wPt-741526	3	5D	110.9	1	wPt-741526	5D	0																		378	wPt-741526	14.37		760	scaffold45559	99.55	670	3	0	1	670	69537	70206	0	1221	scaffold45559	bin6	6.413	5D	1346201	1451761
268	wPt-1105	4	5D	113.5																						377	wPt-1105	13.14		759	scaffold45559	99.85	670	1	0	1	670	69537	70206	0	1232	scaffold45559	bin6	6.413	5D	1346201	1451761
269	wPt-731590	5	5D	162.2																						82	wPt-731590	10.4		766	scaffold146503	100	653	0	0	1	653	8538	9190	0	1206
270	wPt-732418	6	5D	188.3																						140	wPt-732418	14.29	same marker showed complete multiple hits at two chromosomes	764	scaffold21706	99.85	647	1	0	20	666	46656	46010	0	1190	scaffold21706	bin107	68.487	2D	43089136	43261057
271	wPt-4295	7	5D	220																466	wPt-4295	5D	8.72	116315		83	wPt-4295	11.93		767	scaffold146503	100	653	0	0	1	653	8538	9190	0	1206
272	wPt-5416	8	5D	261.8																						339	wPt-5416	9.94		777	scaffold41519	100	832	0	0	1	832	28375	29206	0	1537
273	wPt-733123	9	5D	299.8	5	wPt-733123	5D	79.1																		288	wPt-733123	14.2		761	scaffold40023	99.81	520	1	0	1	520	34578	35097	0	955	scaffold40023	bin55	47.431	5D	20359813	20399264
274	wPt-665999	10	5D	372.8	5	wPt-665999	5D	289.1																		266	wPt-665999	17.68		780	scaffold34866	100	450	0	0	1	450	126076	126525	0	832
275	wPt-733670	11	5D	441.3																						261	wPt-733670	14.37		763	scaffold3404	99.33	451	2	1	1	451	51170	50721	0	815	scaffold3404	bin56	48.267	5D	20703824	20793517
276	wPt-669410	12	5D	496.6																						269	wPt-669410	9.71		850	scaffold3618	100	556	0	0	1	556	68049	68604	0	1027	scaffold3618	bin84	54.88	5D	120905727	121061495
277	wPt-0886	13	5D	526.2																						380	wPt-0886	10.53		848	scaffold46139	99.45	361	2	0	1	361	6366	6726	0	656	scaffold46139	bin114	67.024	5D	140018516	140111327
278	wPt-8939	14	5D	547	1	wPt-8939	5D	129.1																		494	wPt-8939	8.67		778	scaffold90741	100	703	0	0	1	703	17010	17712	0	1299	scaffold90741	bin89	55.799	5D	125257206	125369282
279	gwm292-150	15	5D	569.8
280	wPt-9300	16	5D	615.4																						73	wPt-9300	13.53		791	scaffold13977	99.73	368	1	0	1	368	48477	48844	0	675
281	wPt-668317	17	5D	664.1																						396	wPt-668317	11.36		794	scaffold51959	98.85	174	2	0	1	174	29248	29421	1e-82	311	scaffold51959	bin89	55.799	5D	125812988	125873271
282	wPt-731122	18	5D	675.6																						395	wPt-731122	12.14		793	scaffold51959	99.31	436	3	0	1	436	29248	29683	0	789	scaffold51959	bin89	55.799	5D	125812988	125873271
283	wPt-9038	19	5D	717.9	10	wPt-9038	5D	400
284	wPt-665129	20	5D	776.6	28	wPt-665129	5D	621.3																		455	wPt-665129	12.64		824	scaffold80152	98.39	684	10	1	13	696	27936	28618	0	1212
285	wPt-0603	21	5D	783.8																						456	wPt-0603	10.65		825	scaffold80152	99.56	683	3	0	1	683	27936	28618	0	1245
286	wPt-671921	22	5D	790.4	25	wPt-671921	5D	618.7																		457	wPt-671921	11.24		826	scaffold80152	99.56	683	3	0	1	683	27936	28618	0	1249
287	wPt-5997	23	5D	799	31	wPt-5997	5D	621.3												483	wPt-5997	5D	161.78	116560		458	wPt-5997	9.55		827	scaffold80152	99.71	683	2	0	1	683	27936	28618	0	1251
288	wPt-730457	24	5D	827.3																						436	wPt-730457	9.83	same marker showed complete multiple hits at various location in the same schromosome, different scaffold	816	scaffold72436	99.35	462	3	0	1	462	15131	15592	0	837	scaffold72436	bin110	64.003	5D	139270990	139311035
289	wPt-6225	25	5D	836.8																						435	wPt-6225	10.23	same marker showed complete multiple hits at various location in the same schromosome, different scaffold	808	scaffold72436	99.78	463	0	1	1	463	15592	15131	0	848	scaffold72436	bin110	64.003	5D	139270990	139311035
290	wPt-731648	26	5D	845.9																						434	wPt-731648	11.36	same marker showed complete multiple hits at various location in the same schromosome, different scaffold	800	scaffold72436	99.57	462	2	0	1	462	15131	15592	0	843	scaffold72436	bin110	64.003	5D	139270990	139311035
291	wPt-0059	27	5D	904.6	3	wPt-0059	5D	214.6																		463	wPt-0059	13.87		779	scaffold8247	99.75	803	2	0	1	803	12675	11873	0	1472	scaffold8247	bin115	68.698	5D	140661389	140737026
292	wPt-730292	28	5D	952																						19	wPt-730292	10.92		860	scaffold113353	100	529	0	0	2	530	62904	62376	0	977
293	wPt-668325	29	5D	956.3
294	wPt-730241	30	5D	960.8																						20	wPt-730241	10.92		875	scaffold113353	99.81	529	1	0	2	530	62904	62376	0	972
295	wPt-665224	31	5D	1051.4					23	wPt-665224	5D	AT5D4535	41.155	ctg1026	1269	619	GBUVHFX02JMSM2_Contig1	992	0							375	wPt-665224	19.64		784	scaffold44761	99.63	543	2	0	77	619	16058	16600	0	992
296	wPt-2256	32	5D	1116.9					24	wPt-2256	5D	AT5D4859	81.36	ctg9084	667.5	708	contig64744_Contig5	1206	0	472	wPt-2256	5D	57.88	374596		108	wPt-2256	17.05	same marker showed complete multiple hits with two scaffold of same chromosomes (closely mapped on genetic maps	788	scaffold18971	99.86	708	1	0	1	708	114944	114237	0	1303	scaffold18971	bin145	84.904	5D	153162868	153300454
297	wPt-9922	33	5D	1208.3	13	wPt-9922	5D	455																		265	wPt-9922	13.87		796	scaffold34812	99.72	721	0	1	1	721	44845	44127	0	1319	scaffold34812	bin223	138.878	5D	184317122	184413112
298	wPt-671474	34	5D	1269.8	16	wPt-671474	5D	471.9																		459	wPt-671474	7.56		829	scaffold8040	99.5	805	4	0	1	805	52392	53196	0	1465	scaffold8040	bin229	142.797	5D	186451503	186540434
299	wPt-671930	35	5D	1273.1																						461	wPt-671930	9.66		851	scaffold8040	98.85	694	6	2	1	692	52392	53085	0	1242	scaffold8040	bin229	142.797	5D	186451503	186540434
300	wPt-3825	36	5D	1279																						460	wPt-3825	8.43		831	scaffold8040	99.36	782	5	0	1	782	52392	53173	0	1421	scaffold8040	bin229	142.797	5D	186451503	186540434
301	wPt-2325	37	5D	1296.1	26	wPt-2325	5D	618.7																		32	wPt-2325	5.62	same marker showed complete multiple hits at various location in the same scaffold	832	scaffold11621	99.46	737	4	0	1	737	48414	47678	0	1341	scaffold11621	bin151	81.959	2D	143619104	143757049
302	cfd102	38	5D	1315.1
303	wPt-5201	39	5D	1372.6					22	wPt-5201	5D	AT5D4540	41.155	ctg2082	2566.5	694	contig29210_Contig1	1035	0							391	wPt-5201	11.86		758	scaffold49284	99.82	563	1	0	1	563	7078	6516	0	1035
304	wPt-734282	40	5D	1420.5																						142	wPt-734282	10.29		828	scaffold21930	100	406	0	0	1	406	141068	141473	0	750
305	wPt-665806	41	5D	1464.7	18	wPt-665806	5D	519.5
306	wPt-672102	42	5D	1467.4	20	wPt-672102	5D	525.6																		438	wPt-672102	11.93		797	scaffold75579	99.65	575	2	0	1	575	36149	35575	0	1055	scaffold75579	bin245	150.655	5D	191568057	191645455
307	wPt-672055	43	5D	1470.1	19	wPt-672055	5D	519.5																		439	wPt-672055	12.5		798	scaffold75579	99.67	606	2	0	1	606	35544	36149	0	1109	scaffold75579	bin245	150.655	5D	191568057	191645455
308	wPt-671842	44	5D	1546.6	21	wPt-671842	5D	548.5																		413	wPt-671842	14.12		799	scaffold62047	99.46	555	3	0	1	555	30160	30714	0	1009	scaffold62047	bin263	163.454	5D	199017132	199089825
309	wPt-731952	45	5D	1640.3																						282	wPt-731952	16.18		783	scaffold39018	96.54	433	15	0	1	433	27118	26686	0	730	scaffold39018	bin287	185.806	5D	206877939	207059232
310	wPt-732317	46	5D	1663.8																						283	wPt-732317	15.52		795	scaffold39018	99.48	575	3	0	1	575	27118	26544	0	1046	scaffold39018	bin287	185.806	5D	206877939	207059232
311	wPt-671936	47	5D	1747	35	wPt-671936	5D	642.9																		78	wPt-671936	12.94		886	scaffold14338	99.1	333	3	0	130	462	105874	106206	6e-169	599	scaffold14338	bin287	185.806	5D	207339438	207595731
312	9788	48	5D	1749.8																						76	wPt-669642	12		882	scaffold14338	100	351	0	0	234	584	105856	106206	0	649	scaffold14338	bin287	185.806	5D	207339438	207595731
313	wPt-671762	49	5D	1752.6	37	wPt-671762	5D	642.9																		77	wPt-671762	10.92		884	scaffold14338	99.1	333	3	0	1	333	106206	105874	6e-169	599	scaffold14338	bin287	185.806	5D	207339438	207595731
314	wPt-734296	50	5D	1755.4	36	wPt-734296	5D	642.9																		79	wPt-734296	11.43		888	scaffold14338	100	360	0	0	397	756	105847	106206	0	665	scaffold14338	bin287	185.806	5D	207339438	207595731
315	wPt-9788	51	5D	1793.5	27	wPt-9788	5D	621.3												484	wPt-9788	5D	161.78	116317		72	wPt-9788	11.11		895	scaffold138585	99.86	726	1	0	9	734	17232	17957	0	1336	scaffold138585	bin288	186.867	5D	209041100	209102193
316	wPt-0400	52	5D	1797	30	wPt-0400	5D	621.3	25	wPt-0400	5D	AT5D5248	210.471	ctg836	1828.5	726	GDRF1KQ01CIJTC_Contig1	1336	0							71	wPt-0400	9.71		894	scaffold138585	99.86	726	1	0	1	726	17232	17957	0	1336	scaffold138585	bin288	186.867	5D	209041100	209102193
317	wPt-667773	53	5D	1809.2	33	wPt-667773	5D	623.9																		70	wPt-667773	9.88		830	scaffold138585	99.45	726	4	0	1	726	17957	17232	0	1319	scaffold138585	bin288	186.867	5D	209041100	209102193
318	wPt-5078	54	5D	1838.7	29	wPt-5078	5D	621.3												481	wPt-5078	5D	161.78	121359
319	wPt-671550	55	5D	1908.2																						411	wPt-671550	8.52		893	scaffold60425	99.37	476	2	1	1	476	15037	14563	0	861
320	wPt-8715	1	6D	0																						112	wPt-8715	16.28		898	scaffold19679	99.81	530	1	0	1	530	62852	63381	0	974	scaffold19679	bin68	50.426	6D	35109041	35209611
321	wPt-667140	2	6D	39.9																						192	wPt-667140	12.43		899	scaffold28107	99.69	644	2	0	1	644	25330	25973	0	1179
322	wPt-667950	3	6D	85.7																						166	wPt-667950	14.29		897	scaffold22824	97.35	529	11	2	1	529	136084	135559	0	896	scaffold22824	bin29	31.381	6D	12920439	13132402
323	wPt-729950	4	6D	105.6																						165	wPt-729950	16.57		896	scaffold22824	98.29	527	7	2	1	526	136084	135559	0	922	scaffold22824	bin29	31.381	6D	12920439	13132402
324	wPt-9114	5	6D	166																						38	wPt-9114	13.79		900	scaffold121877	100	449	0	0	13	461	17234	17682	0	830
325	wPt-668133	6	6D	171.1																						39	wPt-668133	13.48		901	scaffold121877	99.54	219	1	0	129	347	17464	17682	1e-109	401
326	wPt-667102	7	6D	205.1	15	wPt-667102	6D	356.5
327	wPt-731803	8	6D	209.9	16	wPt-731803	6D	356.5																		107	wPt-731803	14.86		903	scaffold18967	99.61	512	2	0	1	512	77207	76696	0	935	scaffold18967	bin30	31.687	6D	13513371	13608241
328	wPt-732902	9	6D	212.3	14	wPt-732902	6D	356.5
329	wPt-730912	10	6D	260.7	35	wPt-730912	6D	519.9																		404	wPt-730912	14.12		951	scaffold55742	99.44	538	3	0	1	538	26214	26751	0	977	scaffold55742	bin28	31.279	6D	12815679	12920338
330	wPt-733442	11	6D	312.5
331	wPt-671798	12	6D	376.4	22	wPt-671798	6D	369.8																		203	wPt-671798	19.43		956	scaffold31352	99.29	709	4	1	1	708	10034	10742	0	1280	scaffold31352	bin50	39.913	6D	21953009	22046050
332	wPt-8218	13	6D	445.1																499	wPt-8218	6D	13.72	379230
333	wPt-732670	14	6D	513.9																						376	wPt-732670	15.61		938	scaffold44838	99.56	452	2	0	2	453	23477	23928	0	824	scaffold44838	bin53	40.423	6D	24850331	24988539
334	wPt-9820	15	6D	566.8	20	wPt-9820	6D	361.9	27	wPt-9820	2D	AT2D1378	97.971	ctg414	5505	595	GBQ4KXB01CERT5_Contig43	566	1e-160							262	wPt-9820	14.86		929	scaffold34646	99.57	463	2	0	1	463	65546	65084	0	845	scaffold34646	bin31	31.79	6D	14102488	14188678
335	wPt-6087	16	6D	602.9	9	wPt-6087	6D	321	26	wPt-6087	6D	AT6D5265	5.07	ctg1155	786	469	contig10702_Contig4	789	0							200	wPt-6087	10.34		928	scaffold30208	97.03	471	11	3	1	469	51367	50898	0	789	scaffold30208	bin1		6D	78353	162714
336	gpw1034	17	6D	614.7
337	wPt-667675	18	6D	651.5
338	wPt-1185	19	6D	695.7																						447	wPt-1185	12.5		962	scaffold77222	94.79	480	16	3	1	474	50908	50432	0	739	scaffold77222	bin15	16.887	6D	7763425	7949391
339	wPt-9155	20	6D	714.7																507	wPt-9155	6D	36.42	116010		419	wPt-9155	9.09	same marker showed complete hits with two scaffold	970	scaffold6487	99.24	395	3	0	1	395	41973	41579	0	713
340	wPt-734012	21	6D	722.5	33	wPt-734012	6D	498.9																		418	wPt-734012	11.63		964	scaffold6487	99.24	395	3	0	1	395	41579	41973	0	713
341	wPt-667995	22	6D	729.2	34	wPt-667995	6D	498.9
342	wPt-3879	23	6D	749.1	11	wPt-3879	6D	334.2																		202	wPt-3879	12.5	same marker showed complete hits with several scaffold	915	scaffold31002	99.52	621	3	0	1	621	65052	64432	0	1131
343	wPt-1519	24	6D	766.4																485	wPt-1519	6D	0	63411		379	wPt-1519	9.04		905	scaffold46054	100	355	0	0	1	355	252413	252767	0	656	scaffold46054	bin1		6D	1204834	1465969
344	wPt-671702	25	6D	772.3	40	wPt-671702	6D	647.9																		51	wPt-671702	7.87	same marker showed complete multiple hits at various location in the same scaffold	1075	scaffold12586	99.66	580	2	0	1	580	142021	141442	0	1061	scaffold12586	bin56	41.342	6D	28688594	28850131
345	wPt-1366	26	6D	772.3																						49	wPt-1366	7.87	same marker showed complete multiple hits at various location in the same scaffold	985	scaffold12586	100	580	0	0	1	580	142021	141442	0	1072	scaffold12586	bin56	41.342	6D	28688594	28850131
346	wPt-731042	27	6D	772.3	41	wPt-731042	6D	647.9																		52	wPt-731042	7.87	same marker showed complete multiple hits at various location in the same scaffold	1093	scaffold12586	99.83	580	1	0	1	580	142021	141442	0	1066	scaffold12586	bin56	41.342	6D	28688594	28850131
347	wPt-7324	28	6D	772.3	39	wPt-7324	6D	647.9																		53	wPt-7324	7.87	same marker showed complete multiple hits at various location in the same scaffold	1021	scaffold12586	99.14	580	4	1	1	579	142021	141442	0	1042	scaffold12586	bin56	41.342	6D	28688594	28850131
348	wPt-1360	29	6D	772.3	46	wPt-1360	6D	647.9																		48	wPt-1360	7.87	same marker showed complete multiple hits at various location in the same scaffold	1039	scaffold12586	99.31	580	3	1	1	579	142021	141442	0	1048	scaffold12586	bin56	41.342	6D	28688594	28850131
349	wPt-8205	30	6D	772.4																						55	wPt-8205	7.87	same marker showed complete multiple hits at various location in the same scaffold	1003	scaffold12586	100	580	0	0	1	580	142021	141442	0	1072	scaffold12586	bin56	41.342	6D	28688594	28850131
350	wPt-6068	31	6D	772.4	45	wPt-6068	6D	647.9																		50	wPt-6068	7.87	same marker showed complete multiple hits at various location in the same scaffold	1057	scaffold12586	99.31	580	3	1	1	579	142021	141442	0	1048	scaffold12586	bin56	41.342	6D	28688594	28850131
351	wPt-742679	32	6D	772.4	42	wPt-742679	6D	647.9																		54	wPt-742679	7.91	same marker showed complete multiple hits at various location in the same scaffold	1111	scaffold12586	99.83	581	0	1	1	581	142021	141442	0	1066	scaffold12586	bin56	41.342	6D	28688594	28850131
352	wPt-672014	33	6D	772.4	47	wPt-672014	6D	647.9																		57	wPt-672014	7.91	same marker showed complete multiple hits at various location in the same scaffold	1221	scaffold12586	97.95	146	3	0	1	146	141442	141587	1e-66	257	scaffold12586	bin56	41.342	6D	28688594	28850131
353	wPt-665648	34	6D	772.4	43	wPt-665648	6D	647.9																		56	wPt-665648	7.87	same marker showed complete multiple hits at various location in the same scaffold	1204	scaffold12586	100	101	0	0	108	208	141542	141442	2e-45	187	scaffold12586	bin56	41.342	6D	28688594	28850131
354	wPt-8392	35	6D	772.4																						58	wPt-8392	7.34	same marker showed complete multiple hits at various location in the same scaffold	1186	scaffold12586	99.48	580	2	1	1	579	142021	141442	0	1053	scaffold12586	bin56	41.342	6D	28688594	28850131
355	wPt-671724	36	6D	772.4	44	wPt-671724	6D	647.9
356	wPt-731200	37	6D	785.6	18	wPt-731200	6D	361.9																		287	wPt-731200	10.29		1246	scaffold3999	99.22	386	3	0	1	386	16104	15719	0	697
357	wPt-8044	38	6D	802.5					28	wPt-8044	6D	AT6D5393	60.869	ctg1697	1143	700	GDS7LZN02JUHHC_Contig2	558	2e-158	509	wPt-8044	6D	45.58	120959		141	wPt-8044	10.86		1252	scaffold21791	94.95	376	14	5	111	483	24720	25093	2e-165	588
358	wPt-731887	39	6D	872.7																						389	wPt-731887	17.07		955	scaffold48842	100	431	0	0	1	431	16586	17016	0	797
359	wPt-664682	40	6D	877.1																						388	wPt-664682	15.2		954	scaffold48842	99.54	431	2	0	1	431	17016	16586	0	785
360	wPt-733130	41	6D	880.8																						387	wPt-733130	14.77		904	scaffold48842	99.77	431	1	0	1	431	16586	17016	0	791
361	barc123	42	6D	928.9
362	wPt-741118	43	6D	974.1	19	wPt-741118	6D	361.9																		3	wPt-741118	13.53		1261	C141322703	99.74	772	1	1	1	772	1497	727	0	1413
363	wPt-741370	44	6D	1022																						351	wPt-741370	10.23	same marker showed complete hits with two scaffold	1255	scaffold43708	99.65	577	1	1	1	577	8181	8756	0	1053	scaffold43708	bin68	50.426	6D	36291923	36426599
364	cfd188-250	45	6D	1085.8
365	wPt-3789	46	6D	1138.5																						175	wPt-3789	10.34		1266	scaffold24852	97.3	853	17	4	1	848	55470	54619	0	1452	scaffold24852	bin86	54.814	6D	97360722	97443403
366	wPt-7442	47	6D	1181.2	8	wPt-7442	6D	159.4																		332	wPt-7442	9.77	same marker showed complete hits with two scaffold	1287	scaffold41146	97.36	721	11	6	3	718	9718	10435	0	1230
367	wPt-732175	48	6D	1264	49	wPt-732175	6D	700.6																		85	wPt-732175	13.22		961	scaffold15032	100	460	0	0	1	460	65253	64794	0	850
368	wPt-666933	49	6D	1264.1
369	wPt-734275	50	6D	1266.6																						88	wPt-734275	11.05		1264	scaffold15032	99.49	196	1	0	1	196	64794	64989	3e-96	357
370	wPt-666876	51	6D	1267.9																						87	wPt-666876	11.11		1263	scaffold15032	100	460	0	0	1	460	65253	64794	0	850
371	wPt-667743	52	6D	1269.2																						86	wPt-667743	13.14		1262	scaffold15032	99.57	460	2	0	1	460	65253	64794	0	839
372	wPt-1880	53	6D	1274.5																						89	wPt-1880	12		1265	scaffold15032	99.57	460	2	0	17	476	64794	65253	0	839
373	wPt-730175	54	6D	1327.1	26	wPt-730175	6D	383.2																		401	wPt-730175	14.04	same marker showed complete hits with two scaffold	1259	scaffold53582	98.05	461	9	0	1	461	37917	38377	0	802
374	wPt-665921	55	6D	1337.4	25	wPt-665921	6D	383.2	29	wPt-665921	7D	AT7D7043	155.96	ctg1184	759	482	GDEEGVY02GGKZ2_Contig1	791	0							428	wPt-665921	11.8	same marker showed complete hits with two scaffold	1258	scaffold6843	96.53	461	11	2	1	461	19758	20213	0	758
375	cfd76	56	6D	1396.4
376	wPt-732492	57	6D	1440.8																						31	wPt-732492	11.36		1271	scaffold116059	98.19	276	5	0	1	276	58057	58332	3e-135	486
377	wPt-666985	58	6D	1499.6																						60	wPt-666985	12		1577	scaffold12713	99.38	644	2	2	1	644	161475	160834	0	1166	scaffold12713	bin136	81.88	6D	127766908	127981821
378	wPt-666204	59	6D	1545																						12	wPt-666204	7.43		1292	scaffold10810	99.07	322	3	0	46	367	33207	32886	6e-163	579
379	wPt-730971	60	6D	1572.5																						355	wPt-730971	7.43		1270	scaffold44046	99.75	394	1	0	1	394	122946	122553	0	723	scaffold44046	bin142	90.294	6D	130383154	130576434
380	wPt-731039	61	6D	1572.5																						353	wPt-731039	7.95		1268	scaffold44046	99.75	394	1	0	1	394	122946	122553	0	723	scaffold44046	bin142	90.294	6D	130383154	130576434
381	wPt-730253	62	6D	1572.5																						352	wPt-730253	7.87		1267	scaffold44046	98.49	397	3	1	1	397	122946	122553	0	697	scaffold44046	bin142	90.294	6D	130383154	130576434
382	wPt-730843	63	6D	1572.6																						354	wPt-730843	7.34		1269	scaffold44046	98.49	397	3	1	1	397	122946	122553	0	697	scaffold44046	bin142	90.294	6D	130383154	130576434
383	wPt-4089	64	6D	1635.5																						168	wPt-4089	13.07		1404	scaffold22881	98.11	476	6	2	1	473	67835	67360	0	826	scaffold22881	bin161	110.484	6D	136745652	136982512
384	wmc773-135	65	6D	1672.9
385	wPt-731816	66	6D	1699.4																521	wPt-731816	6D	102.43	731816		446	wPt-731816	10.8		1293	scaffold76913	98.98	393	4	0	1	393	52191	52583	0	704
386	wPt-733176	67	6D	1756.5																						146	wPt-733176	13.71	same marker showed complete 2 hits at various location in the same scaffold	1578	scaffold22025	97.78	855	11	3	1	855	14268	13422	0	1467	scaffold22025	bin161	110.484	6D	136982613	137306379
387	wPt-3334	68	6D	1823.4																520	wPt-3334	6D	102.43	116584
388	wPt-731329	69	6D	1879.2																548	wPt-731329	6D	132.505	731329		429	wPt-731329	12.21		1296	scaffold69245	98.9	454	5	0	1	454	48207	48660	0	811	scaffold69245	bin162	112.587	6D	137379289	137484130
389	wPt-1372	70	6D	1978.4																						45	wPt-1372	13.56	same marker showed complete 2 hits at various location in the same scaffold	1273	scaffold123981	96.63	356	9	3	1	355	19556	19909	2e-165	588
390	wPt-4170	71	6D	2043.5																						424	wPt-4170	16.18		1284	scaffold6676	100	619	0	0	1	619	91070	91688	0	1144
391	wPt-1496	72	6D	2136.1																						427	wPt-1496	13.48		1286	scaffold6788	99.52	619	3	0	1	619	97928	97310	0	1127	scaffold6788	bin166	116.772	6D	139105264	139236161
392	wPt-8524	1	7D	0
393	wPt-664727	2	7D	42.7																595	wPt-664727	7D	1.24368	664727		416	wPt-664727	11.43		1984	scaffold64411	99.63	545	1	1	1	545	48301	48844	0	994	scaffold64411	bin5	5.349	7D	1730965	1926067
394	wPt-664478	3	7D	67.2	63	wPt-664478	7D	209.4												575	wPt-664478	7D	1.0973	664478		417	wPt-664478	14.12		2038	scaffold64411	99.64	559	2	0	1	559	48859	48301	0	1022	scaffold64411	bin5	5.349	7D	1730965	1926067
395	wPt-664329	4	7D	127.3	97	wPt-664329	7D	312.7																		28	wPt-664329	15.25		1959	scaffold115973	99.65	576	1	1	1	576	14111	13537	0	1051
396	wPt-2565	5	7D	186.8	65	wPt-2565	7D	225												596	wPt-2565	7D	1.36935	116197		59	wPt-2565	18.18		1957	scaffold126470	96.64	774	3	9	1	751	58433	57660	0	1264	scaffold126470	bin6	7.023	7D	2590657	2653013
397	wPt-663926	6	7D	237.9	41	wPt-663926	7D	177.7												613	wPt-663926	7D	1.5037	663926		320	wPt-663926	17.05		1954	scaffold40488	99.18	485	1	1	1	485	168180	167699	0	870
398	wPt-743593	7	7D	287.3	93	wPt-743593	7D	270.4												629	wPt-743593	7D	1.5037	743593		318	wPt-743593	13.79		1952	scaffold40488	100	264	0	0	1	264	167439	167702	7e-136	488
399	wPt-743443	8	7D	287.3	77	wPt-743443	7D	257.5												628	wPt-743443	7D	1.5037	743443		317	wPt-743443	15.2		1951	scaffold40488	100	264	0	0	1	264	167439	167702	7e-136	488
400	wPt-732161	9	7D	289.6	81	wPt-732161	7D	257.5												622	wPt-732161	7D	1.5037	732161		319	wPt-732161	13.64		1953	scaffold40488	99.62	264	1	0	1	264	167439	167702	3e-134	483
401	wPt-743411	10	7D	301.7	89	wPt-743411	7D	270.4												627	wPt-743411	7D	1.5037	743411		300	wPt-743411	13.64		1934	scaffold40488	100	264	0	0	1	264	167439	167702	7e-136	488
402	wPt-667232	11	7D	308.5	94	wPt-667232	7D	273												620	wPt-667232	7D	1.5037	667232		303	wPt-667232	15.61		1937	scaffold40488	99.24	264	2	0	1	264	167702	167439	2e-132	477
403	wPt-665534	12	7D	308.5	83	wPt-665534	7D	257.5												618	wPt-665534	7D	1.5037	665534		302	wPt-665534	15.7		1936	scaffold40488	99.62	264	1	0	1	264	167439	167702	3e-134	483
404	wPt-743356	13	7D	310.7	78	wPt-743356	7D	257.5												626	wPt-743356	7D	1.5037	743356		301	wPt-743356	16.09		1935	scaffold40488	100	264	0	0	1	264	167702	167439	7e-136	488
405	wPt-744891	14	7D	319.4	84	wPt-744891	7D	257.5												641	wPt-744891	7D	1.5037	744891		305	wPt-744891	16.27		1939	scaffold40488	99.62	264	1	0	1	264	167702	167439	3e-134	483
406	wPt-663941	15	7D	328	82	wPt-663941	7D	257.5												614	wPt-663941	7D	1.5037	663941		309	wPt-663941	18.08		1943	scaffold40488	100	264	0	0	1	264	167439	167702	7e-136	488
407	wPt-666388	16	7D	332.2	75	wPt-666388	7D	257.5												619	wPt-666388	7D	1.5037	666388		308	wPt-666388	17.24		1942	scaffold40488	99.62	264	1	0	1	264	167702	167439	3e-134	483
408	wPt-664699	17	7D	332.2	92	wPt-664699	7D	270.4												616	wPt-664699	7D	1.5037	664699		306	wPt-664699	17.82		1940	scaffold40488	100	264	0	0	1	264	167702	167439	7e-136	488
409	wPt-665242	18	7D	332.2	80	wPt-665242	7D	257.5												617	wPt-665242	7D	1.5037	665242		307	wPt-665242	18.02		1941	scaffold40488	100	264	0	0	1	264	167702	167439	7e-136	488
410	wPt-744754	19	7D	336.5	73	wPt-744754	7D	254.7												640	wPt-744754	7D	1.5037	744754		310	wPt-744754	15.12		1944	scaffold40488	100	264	0	0	1	264	167702	167439	7e-136	488
411	wPt-745078	20	7D	340.9	86	wPt-745078	7D	257.5												644	wPt-745078	7D	1.5037	745078		304	wPt-745078	14.94		1938	scaffold40488	99.62	264	1	0	1	264	167702	167439	3e-134	483
412	wPt-731162	21	7D	345.3	90	wPt-731162	7D	270.4												621	wPt-731162	7D	1.5037	731162		311	wPt-731162	15.91		1945	scaffold40488	100	264	0	0	1	264	167439	167702	7e-136	488
413	wPt-744696	22	7D	347.5																638	wPt-744696	7D	1.5037	744696		315	wPt-744696	15.52		1949	scaffold40488	100	264	0	0	1	264	167439	167702	7e-136	488
414	wPt-664067	23	7D	347.5	91	wPt-664067	7D	270.4												615	wPt-664067	7D	1.5037	664067		312	wPt-664067	16.48		1946	scaffold40488	100	264	0	0	1	264	167439	167702	7e-136	488
415	wPt-742922	24	7D	348.2	95	wPt-742922	7D	276												623	wPt-742922	7D	1.5037	742922		313	wPt-742922	15.7		1947	scaffold40488	100	264	0	0	1	264	167439	167702	7e-136	488
416	wPt-744477	25	7D	349																634	wPt-744477	7D	1.5037	744477		314	wPt-744477	16		1948	scaffold40488	99.24	264	2	0	1	264	167439	167702	2e-132	477
417	wPt-744089	26	7D	349.7	85	wPt-744089	7D	257.5												632	wPt-744089	7D	1.5037	744089		316	wPt-744089	15.52		1950	scaffold40488	100	264	0	0	1	264	167702	167439	7e-136	488
418	wPt-7274	27	7D	359																611	wPt-7274	7D	1.5037	345212
419	wPt-663825	28	7D	397.6																						205	wPt-663825	12.79		1963	scaffold32126	99.46	554	1	1	1	554	89962	89411	0	1005	scaffold32126	bin51	40.911	7D	18353513	18456078
420	barc154	29	7D	418.6
421	wPt-731553	30	7D	439.1	99	wPt-731553	7D	322																		286	wPt-731553	11.3		1962	scaffold3915	97.75	667	3	6	1	656	508393	509058	0	1138	scaffold3915	bin22	19.027	7D	9169553	9742389
422	wPt-665260	31	7D	477.8																715	wPt-665260	7D	5.0973	665260		132	wPt-665260	13.29		2077	scaffold20647	100	428	0	0	1	428	37270	37697	0	791
423	wPt-730125	32	7D	519.3	98	wPt-730125	7D	312.7																		29	wPt-730125	14.62		1960	scaffold115973	99.48	575	3	0	1	575	14111	13537	0	1046
424	wPt-733729	33	7D	559.9																673	wPt-733729	7D	1.63739	733729		323	wPt-733729	13.79		2076	scaffold40488	97.83	415	9	0	1	415	34251	34665	0	717
425	wPt-665471	34	7D	564.7																669	wPt-665471	7D	1.63739	665471		322	wPt-665471	14.94		2074	scaffold40488	99.04	415	4	0	1	415	34665	34251	0	745
426	wPt-665730	35	7D	567																699	wPt-665730	7D	2.25475	665730		321	wPt-665730	13.87		2072	scaffold40488	98.07	415	8	0	1	415	34251	34665	0	723
427	wPt-730402	36	7D	615.6																704	wPt-730402	7D	3.71165	730402
428	wPt-743332	37	7D	615.6																706	wPt-743332	7D	3.71165	743332		520	wPt-743332	17.82		2108	scaffold9827	99.3	428	3	0	1	428	16578	16151	0	774	scaffold9827	bin29	22.905	7D	12068755	12102370
429	wPt-734065	38	7D	620																705	wPt-734065	7D	3.71165	734065		521	wPt-734065	18.39		2109	scaffold9827	97.47	158	4	0	1	158	16578	16421	2e-70	270	scaffold9827	bin29	22.905	7D	12068755	12102370
430	wPt-745067	39	7D	678.5	23	wPt-745067	7D	165.2												609	wPt-745067	7D	1.36935	745067
431	wPt-743128	40	7D	735.8																						450	wPt-743128	13.64		2106	scaffold7759	99.55	446	2	0	1	446	40325	40770	0	813	scaffold7759	bin35	28.089	7D	13322439	13398584
432	wPt-743851	41	7D	740.4	102	wPt-743851	7D	383.3																		451	wPt-743851	16.09		2107	scaffold7759	99.55	446	2	0	1	446	40325	40770	0	813	scaffold7759	bin35	28.089	7D	13322439	13398584
433	wPt-744056	42	7D	748.9	101	wPt-744056	7D	383.3																		449	wPt-744056	12.64		2105	scaffold7759	99.55	446	2	0	1	446	40770	40325	0	813	scaffold7759	bin35	28.089	7D	13322439	13398584
434	wPt-743416	43	7D	762.8	104	wPt-743416	7D	383.3																		448	wPt-743416	9.2		2104	scaffold7759	99.55	446	2	0	1	446	40325	40770	0	813	scaffold7759	bin35	28.089	7D	13322439	13398584
435	gwm111	44	7D	784
436	wPt-667895	45	7D	804.5																						513	wPt-667895	8.52		2103	scaffold96839	97.69	347	6	2	1	345	73151	72805	6e-168	595
437	wPt-744006	46	7D	808																						512	wPt-744006	9.77		2102	scaffold96839	99.71	348	0	1	1	348	72805	73151	3e-180	636
438	wPt-664140	47	7D	808
439	wPt-665889	48	7D	810.6																						511	wPt-665889	9.25		2101	scaffold96839	100	346	0	0	7	352	73150	72805	0	640
440	wPt-669507	49	7D	824.4																						191	wPt-669507	10.73		2100	scaffold27679	99.67	609	2	0	1	609	19517	20125	0	1114
441	wPt-664415	50	7D	826.9	119	wPt-664415	7D	485.9																		190	wPt-664415	11.8		2098	scaffold27679	98.03	609	12	0	1	609	20125	19517	0	1059
442	wPt-731405	51	7D	829.4	114	wPt-731405	7D	483.2																		189	wPt-731405	12.43		2096	scaffold27679	99.67	609	2	0	1	609	20125	19517	0	1114
443	wPt-743740	52	7D	835.6	117	wPt-743740	7D	483.2																		185	wPt-743740	10.92		2089	scaffold27679	99.67	609	2	0	1	609	20125	19517	0	1114
444	wPt-743564	53	7D	835.6	118	wPt-743564	7D	485.9																		184	wPt-743564	11.98		2088	scaffold27679	99.35	613	3	1	97	708	20129	19517	0	1109
445	wPt-744716	54	7D	841.7																						186	wPt-744716	12.79		2090	scaffold27679	99.67	609	2	0	1	609	19517	20125	0	1114
446	wPt-734156	55	7D	841.7	116	wPt-734156	7D	483.2																		188	wPt-734156	13.07		2094	scaffold27679	99.67	609	2	0	3	611	20125	19517	0	1114
447	wPt-744381	56	7D	844	112	wPt-744381	7D	480.5																		187	wPt-744381	13.37		2092	scaffold27679	97.7	610	13	1	1	610	20125	19517	0	1064
448	wPt-744053	57	7D	844	115	wPt-744053	7D	483.2
449	wPt-731064	58	7D	861.9	113	wPt-731064	7D	483.2																		183	wPt-731064	12.5		2084	scaffold27679	99.67	609	2	0	1	609	19517	20125	0	1114
450	wPt-743096	59	7D	910.5																716	wPt-743096	7D	5.0973	743096		133	wPt-743096	13.87		2078	scaffold20647	99.77	428	1	0	1	428	37270	37697	0	785
451	wPt-744976	60	7D	951.6	38	wPt-744976	7D	175.2												682	wPt-744976	7D	1.63739	744976		97	wPt-744976	12.72		2079	scaffold16179	99.75	791	2	0	1	791	100070	100860	0	1450
452	wPt-664896	61	7D	1006.5																						194	wPt-664896	12.43		1910	scaffold28825	97.05	509	15	0	1	509	70646	71154	0	874
453	wPt-731149	62	7D	1035.3	204	wPt-731149	7D	793.8																		257	wPt-731149	10.23	same marker showed complete hits with two scaffold	1905	scaffold33033	97.4	578	11	2	1	574	84166	83589	0	981	scaffold33033	bin37	28.702	7D	13778899	13868163
454	wPt-666696	63	7D	1043.4	191	wPt-666696	7D	786.2																		244	wPt-666696	9.6	same marker showed complete hits with two scaffold	1832	scaffold33033	97.06	579	12	3	1	575	83589	84166	0	970	scaffold33033	bin37	28.702	7D	13778899	13868163
455	wPt-742977	64	7D	1043.5	215	wPt-742977	7D	793.8																		212	wPt-742977	10.17	same marker showed complete hits with two scaffold	1680	scaffold33033	96.38	497	12	4	1	493	83589	84083	0	817	scaffold33033	bin37	28.702	7D	13778899	13868163
456	wPt-742983	65	7D	1043.8	174	wPt-742983	7D	786.2																		247	wPt-742983	9.6	same marker showed complete hits with two scaffold	1835	scaffold33033	97.4	578	11	2	1	574	83589	84166	0	981	scaffold33033	bin37	28.702	7D	13778899	13868163
457	wPt-664434	66	7D	1044.2	177	wPt-664434	7D	786.2
458	wPt-743422	67	7D	1044.6	179	wPt-743422	7D	786.2																		249	wPt-743422	9.6	same marker showed complete hits with two scaffold	1837	scaffold33033	99.83	578	1	0	1	578	83589	84166	0	1062	scaffold33033	bin37	28.702	7D	13778899	13868163
459	wPt-743693	68	7D	1044.9	182	wPt-743693	7D	786.2																		250	wPt-743693	9.6	same marker showed complete hits with two scaffold	1838	scaffold33033	96.71	578	15	2	1	574	84166	83589	0	959	scaffold33033	bin37	28.702	7D	13778899	13868163
460	wPt-743869	69	7D	1045.3	207	wPt-743869	7D	793.8
461	wPt-743019	70	7D	1045.7	171	wPt-743019	7D	786.2																		248	wPt-743019	9.6	same marker showed complete hits with two scaffold	1836	scaffold33033	97.23	578	12	2	1	574	83589	84166	0	976	scaffold33033	bin37	28.702	7D	13778899	13868163
462	wPt-0949	71	7D	1046.1	219	wPt-0949	7D	793.8																		242	wPt-0949	9.55	same marker showed complete hits with two scaffold	1830	scaffold33033	100	578	0	0	1	578	83589	84166	0	1068	scaffold33033	bin37	28.702	7D	13778899	13868163
463	wPt-664352	72	7D	1046.1	206	wPt-664352	7D	793.8																		243	wPt-664352	9.71	same marker showed complete hits with two scaffold	1831	scaffold33033	97.23	578	12	2	1	574	83589	84166	0	976	scaffold33033	bin37	28.702	7D	13778899	13868163
464	wPt-667069	73	7D	1046.1	193	wPt-667069	7D	786.2																		245	wPt-667069	9.71	same marker showed complete hits with two scaffold	1833	scaffold33033	97.23	578	12	2	35	608	83589	84166	0	976	scaffold33033	bin37	28.702	7D	13778899	13868163
465	wPt-744380	74	7D	1046.1	226	wPt-744380	7D	793.8																		252	wPt-744380	9.66	same marker showed complete hits with two scaffold	1840	scaffold33033	97.23	578	12	2	1	574	83589	84166	0	976	scaffold33033	bin37	28.702	7D	13778899	13868163
466	wPt-744896	75	7D	1046.1	221	wPt-744896	7D	793.8																		254	wPt-744896	9.6	same marker showed complete hits with two scaffold	1842	scaffold33033	97.4	578	11	2	1	574	84166	83589	0	981	scaffold33033	bin37	28.702	7D	13778899	13868163
467	wPt-667596	76	7D	1046.1	205	wPt-667596	7D	793.8																		246	wPt-667596	9.66	same marker showed complete hits with two scaffold	1834	scaffold33033	96.89	578	14	2	1	574	83589	84166	0	968	scaffold33033	bin37	28.702	7D	13778899	13868163
468	wPt-744090	77	7D	1046.1	213	wPt-744090	7D	793.8																		251	wPt-744090	9.66	same marker showed complete hits with two scaffold	1839	scaffold33033	96.89	578	14	2	1	574	83589	84166	0	970	scaffold33033	bin37	28.702	7D	13778899	13868163
469	wPt-745055	78	7D	1046.1	183	wPt-745055	7D	786.2																		255	wPt-745055	9.6	same marker showed complete hits with two scaffold	1843	scaffold33033	97.23	578	12	2	1	574	83589	84166	0	976	scaffold33033	bin37	28.702	7D	13778899	13868163
470	wPt-744456	79	7D	1046.1	224	wPt-744456	7D	793.8																		253	wPt-744456	9.6	same marker showed complete hits with two scaffold	1841	scaffold33033	97.4	577	11	2	21	593	83589	84165	0	979	scaffold33033	bin37	28.702	7D	13778899	13868163
471	wPt-666733	80	7D	1048.8	176	wPt-666733	7D	786.2																		241	wPt-666733	10.17	same marker showed complete hits with two scaffold	1825	scaffold33033	97.06	578	13	2	6	579	84166	83589	0	970	scaffold33033	bin37	28.702	7D	13778899	13868163
472	wPt-664462	81	7D	1054.1	178	wPt-664462	7D	786.2																		256	wPt-664462	10.17	same marker showed complete hits with two scaffold	1900	scaffold33033	100	578	0	0	1	578	83589	84166	0	1068	scaffold33033	bin37	28.702	7D	13778899	13868163
473	wPt-744842	82	7D	1059.4	170	wPt-744842	7D	786.2																		240	wPt-744842	10.23	same marker showed complete hits with two scaffold	1821	scaffold33033	92.91	578	36	3	1	573	83589	84166	0	835	scaffold33033	bin37	28.702	7D	13778899	13868163
474	wPt-742999	83	7D	1062	184	wPt-742999	7D	786.2																		239	wPt-742999	10.73	same marker showed complete hits with two scaffold	1816	scaffold33033	97.4	578	11	2	1	574	83589	84166	0	981	scaffold33033	bin37	28.702	7D	13778899	13868163
475	wPt-744877	84	7D	1078	195	wPt-744877	7D	786.2																		238	wPt-744877	12.99	same marker showed complete hits with two scaffold	1811	scaffold33033	97.4	578	11	2	1	574	83589	84166	0	981	scaffold33033	bin37	28.702	7D	13778899	13868163
476	wPt-742883	85	7D	1088.3	185	wPt-742883	7D	786.2																		233	wPt-742883	10.67	same marker showed complete hits with two scaffold	1787	scaffold33033	97.23	578	12	2	1	574	83589	84166	0	976	scaffold33033	bin37	28.702	7D	13778899	13868163
477	wPt-744904	86	7D	1088.3	187	wPt-744904	7D	786.2																		230	wPt-744904	9.77	same marker showed complete hits with two scaffold	1756	scaffold33033	97.58	578	10	2	1	574	83589	84166	0	987	scaffold33033	bin37	28.702	7D	13778899	13868163
478	wPt-744563	87	7D	1088.3	216	wPt-744563	7D	793.8																		236	wPt-744563	10.67	same marker showed complete hits with two scaffold	1790	scaffold33033	97.23	578	12	2	1	574	83589	84166	0	976	scaffold33033	bin37	28.702	7D	13778899	13868163
479	wPt-743094	88	7D	1088.3	189	wPt-743094	7D	786.2																		234	wPt-743094	10.67	same marker showed complete hits with two scaffold	1788	scaffold33033	97.4	578	11	2	1	574	83589	84166	0	981	scaffold33033	bin37	28.702	7D	13778899	13868163
480	wPt-743370	89	7D	1090.9	181	wPt-743370	7D	786.2																		232	wPt-743370	11.3	same marker showed complete hits with two scaffold	1782	scaffold33033	97.23	578	12	2	1	574	83589	84166	0	976	scaffold33033	bin37	28.702	7D	13778899	13868163
481	wPt-743328	90	7D	1093.4	210	wPt-743328	7D	793.8
482	wPt-663874	91	7D	1096	222	wPt-663874	7D	793.8																		211	wPt-663874	10.23	same marker showed complete hits with two scaffold	1679	scaffold33033	97.4	578	11	2	1	574	84166	83589	0	981	scaffold33033	bin37	28.702	7D	13778899	13868163
483	wPt-743133	92	7D	1096	173	wPt-743133	7D	786.2																		213	wPt-743133	10.23	same marker showed complete hits with two scaffold	1681	scaffold33033	95.2	458	15	5	1	454	84166	83712	0	728	scaffold33033	bin37	28.702	7D	13778899	13868163
484	wPt-743483	93	7D	1096																						214	wPt-743483	10.17	same marker showed complete hits with two scaffold	1682	scaffold33033	97.23	578	12	2	1	574	84166	83589	0	976	scaffold33033	bin37	28.702	7D	13778899	13868163
485	wPt-743107	94	7D	1098.6	172	wPt-743107	7D	786.2																		215	wPt-743107	10.8	same marker showed complete hits with two scaffold	1697	scaffold33033	97.4	578	11	2	1	574	83589	84166	0	981	scaffold33033	bin37	28.702	7D	13778899	13868163
486	wPt-742874	95	7D	1098.6	175	wPt-742874	7D	786.2
487	wPt-742974	96	7D	1103.7	202	wPt-742974	7D	793.8																		216	wPt-742974	12	same marker showed complete hits with two scaffold	1702	scaffold33033	97.4	578	11	2	1	574	83589	84166	0	981	scaffold33033	bin37	28.702	7D	13778899	13868163
488	wPt-745077	97	7D	1108.8	196	wPt-745077	7D	786.2																		231	wPt-745077	10.73	same marker showed complete hits with two scaffold	1757	scaffold33033	99.83	578	1	0	1	578	84166	83589	0	1062	scaffold33033	bin37	28.702	7D	13778899	13868163
489	wPt-744076	98	7D	1108.9	208	wPt-744076	7D	793.8																		228	wPt-744076	10.29	same marker showed complete hits with two scaffold	1754	scaffold33033	97.06	578	13	2	1	574	83589	84166	0	972	scaffold33033	bin37	28.702	7D	13778899	13868163
490	wPt-743251	99	7D	1108.9	214	wPt-743251	7D	793.8																		227	wPt-743251	10.23	same marker showed complete hits with two scaffold	1753	scaffold33033	96.85	571	14	2	8	574	84159	83589	0	952	scaffold33033	bin37	28.702	7D	13778899	13868163
491	wPt-664224	100	7D	1108.9	220	wPt-664224	7D	793.8																		226	wPt-664224	10.29	same marker showed complete hits with two scaffold	1752	scaffold33033	97.58	578	10	2	120	693	83589	84166	0	987	scaffold33033	bin37	28.702	7D	13778899	13868163
492	wPt-743043	101	7D	1108.9
493	wPt-744508	102	7D	1108.9	192	wPt-744508	7D	786.2																		229	wPt-744508	10.73	same marker showed complete hits with two scaffold	1755	scaffold33033	100	578	0	0	1	578	83589	84166	0	1068	scaffold33033	bin37	28.702	7D	13778899	13868163
494	wPt-743296	103	7D	1111.5	203	wPt-743296	7D	793.8																		223	wPt-743296	10.17	same marker showed complete hits with two scaffold	1729	scaffold33033	97.4	578	11	2	1	574	84166	83589	0	981	scaffold33033	bin37	28.702	7D	13778899	13868163
495	wPt-743194	104	7D	1111.5	218	wPt-743194	7D	793.8																		222	wPt-743194	10.17	same marker showed complete hits with two scaffold	1728	scaffold33033	97.23	578	12	2	1	574	84166	83589	0	976	scaffold33033	bin37	28.702	7D	13778899	13868163
496	wPt-742909	105	7D	1111.5	201	wPt-742909	7D	793.8																		221	wPt-742909	10.17	same marker showed complete hits with two scaffold	1727	scaffold33033	97.06	578	13	2	1	574	84166	83589	0	970	scaffold33033	bin37	28.702	7D	13778899	13868163
497	wPt-744676	106	7D	1111.5	198	wPt-744676	7D	786.2																		225	wPt-744676	10.17	same marker showed complete hits with two scaffold	1731	scaffold33033	97.4	578	11	2	1	574	84166	83589	0	981	scaffold33033	bin37	28.702	7D	13778899	13868163
498	wPt-743335	107	7D	1111.5	209	wPt-743335	7D	793.8																		224	wPt-743335	10.17	same marker showed complete hits with two scaffold	1730	scaffold33033	97.23	578	12	2	1	574	84166	83589	0	976	scaffold33033	bin37	28.702	7D	13778899	13868163
499	wPt-743798	108	7D	1115	228	wPt-743798	7D	793.8																		220	wPt-743798	9.6	same marker showed complete hits with two scaffold	1722	scaffold33033	97.4	578	11	2	1	574	84166	83589	0	981	scaffold33033	bin37	28.702	7D	13778899	13868163
500	wPt-744681	109	7D	1122.1	227	wPt-744681	7D	793.8																		218	wPt-744681	11.43	same marker showed complete hits with two scaffold	1712	scaffold33033	97.4	578	11	2	1	574	83589	84166	0	981	scaffold33033	bin37	28.702	7D	13778899	13868163
501	wPt-745045	110	7D	1122.1	194	wPt-745045	7D	786.2																		219	wPt-745045	10.73	same marker showed complete hits with two scaffold	1713	scaffold33033	97.58	578	10	2	1	574	84166	83589	0	987	scaffold33033	bin37	28.702	7D	13778899	13868163
502	wPt-743406	111	7D	1129.8	217	wPt-743406	7D	793.8																		217	wPt-743406	11.8	same marker showed complete hits with two scaffold	1707	scaffold33033	97.4	578	11	2	1	574	84166	83589	0	981	scaffold33033	bin37	28.702	7D	13778899	13868163
503	wPt-743917	112	7D	1137.5	190	wPt-743917	7D	786.2																		210	wPt-743917	10.8	same marker showed complete hits with two scaffold	1674	scaffold33033	100	578	0	0	1	578	84166	83589	0	1068	scaffold33033	bin37	28.702	7D	13778899	13868163
504	wPt-744599	113	7D	1140	211	wPt-744599	7D	793.8																		209	wPt-744599	11.36	same marker showed complete hits with two scaffold	1669	scaffold33033	97.23	578	12	2	1	574	83589	84166	0	976	scaffold33033	bin37	28.702	7D	13778899	13868163
505	wPt-745129	114	7D	1142.5	186	wPt-745129	7D	786.2
506	wPt-743291	115	7D	1143.8	180	wPt-743291	7D	786.2																		235	wPt-743291	10.86	same marker showed complete hits with two scaffold	1789	scaffold33033	100	578	0	0	1	578	84166	83589	0	1068	scaffold33033	bin37	28.702	7D	13778899	13868163
507	wPt-744369	116	7D	1145	225	wPt-744369	7D	793.8																		208	wPt-744369	11.3	same marker showed complete hits with two scaffold	1662	scaffold33033	97.4	578	11	2	1	574	83589	84166	0	981	scaffold33033	bin37	28.702	7D	13778899	13868163
508	wPt-744797	117	7D	1156.9	197	wPt-744797	7D	786.2																		206	wPt-744797	13.22	same marker showed complete hits with two scaffold	1652	scaffold33033	96.91	453	10	2	1	449	83589	84041	0	760	scaffold33033	bin37	28.702	7D	13778899	13868163
509	wPt-745039	118	7D	1162.5	199	wPt-745039	7D	786.2																		207	wPt-745039	12.36	same marker showed complete hits with two scaffold	1657	scaffold33033	97.23	578	12	2	1	574	84166	83589	0	976	scaffold33033	bin37	28.702	7D	13778899	13868163
510	wPt-744326	119	7D	1170.6	212	wPt-744326	7D	793.8																		237	wPt-744326	11.36	same marker showed complete hits with two scaffold	1806	scaffold33033	97.58	578	10	2	1	574	83589	84166	0	987	scaffold33033	bin37	28.702	7D	13778899	13868163
511	wPt-733762	120	7D	1198.8	58	wPt-733762	7D	177.7																		295	wPt-733762	13.86		1630	scaffold40488	99.78	452	1	0	24	475	131903	131452	0	830
512	wPt-664053	121	7D	1202.6	40	wPt-664053	7D	177.7
513	wPt-743784	122	7D	1214.2	44	wPt-743784	7D	177.7																		296	wPt-743784	12.07		1634	scaffold40488	99.56	452	2	0	1	452	131903	131452	0	824
514	wPt-745114	123	7D	1221.3	47	wPt-745114	7D	177.7																		297	wPt-745114	14.97		1639	scaffold40488	99.56	452	2	0	1	452	131903	131452	0	824
515	wPt-666529	124	7D	1228.2	42	wPt-666529	7D	177.7																		298	wPt-666529	14.29		1644	scaffold40488	99.78	452	1	0	99	550	131452	131903	0	830
516	wPt-663904	125	7D	1232.8	45	wPt-663904	7D	177.7																		299	wPt-663904	14.61		1648	scaffold40488	99.34	452	2	1	1	451	131903	131452	0	817
517	wPt-743082	126	7D	1242.1	54	wPt-743082	7D	177.7																		292	wPt-743082	15.91		1615	scaffold40488	99.56	452	2	0	1	452	131903	131452	0	824
518	wPt-743365	127	7D	1247.7	46	wPt-743365	7D	177.7																		293	wPt-743365	14.86		1621	scaffold40488	99.56	452	2	0	1	452	131903	131452	0	824
519	wPt-744725	128	7D	1250.6	39	wPt-744725	7D	177.7																		294	wPt-744725	14.29		1625	scaffold40488	99.12	452	4	0	1	452	131903	131452	0	813
520	wPt-744451	129	7D	1253.4	48	wPt-744451	7D	177.7																		290	wPt-744451	15.17		1606	scaffold40488	99.56	452	2	0	1	452	131903	131452	0	824
521	wPt-744492	130	7D	1253.4	49	wPt-744492	7D	177.7																		291	wPt-744492	13.95		1610	scaffold40488	99.56	452	2	0	1	452	131903	131452	0	824
522	wPt-744721	131	7D	1257.9	59	wPt-744721	7D	180.3																		289	wPt-744721	14.86		1601	scaffold40488	98.68	455	3	3	1	455	131903	131452	0	804
523	wPt-742879	132	7D	1293	43	wPt-742879	7D	177.7
524	wPt-740633	133	7D	1373.2	135	wPt-740633	7D	577.8																		131	wPt-740633	17.42		1597	scaffold202009	99.81	530	1	0	1	530	75912	76441	0	974
525	wPt-744849	134	7D	1381.9	129	wPt-744849	7D	574.1																		116	wPt-744849	17.82		1582	scaffold202009	99.62	530	2	0	1	530	76441	75912	0	968
526	wPt-743216	135	7D	1384	126	wPt-743216	7D	571.3																		118	wPt-743216	16.86		1584	scaffold202009	99.81	530	1	0	1	530	76441	75912	0	974
527	wPt-666430	136	7D	1384	128	wPt-666430	7D	574.1																		117	wPt-666430	16.85		1583	scaffold202009	99.25	530	3	1	1	529	76441	75912	0	955
528	wPt-744726	137	7D	1385	130	wPt-744726	7D	574.1																		123	wPt-744726	16.95		1589	scaffold202009	99.81	530	1	0	1	530	75912	76441	0	974
529	wPt-743254	138	7D	1386.1	231	wPt-743254	7D	796.3																		119	wPt-743254	17.51		1585	scaffold202009	99.81	530	1	0	1	530	75912	76441	0	974
530	wPt-743583	139	7D	1386.1																						120	wPt-743583	17.42		1586	scaffold202009	99.81	530	1	0	1	530	76441	75912	0	974
531	wPt-744526	140	7D	1386.1	137	wPt-744526	7D	595.5																		121	wPt-744526	17.42		1587	scaffold202009	99.81	530	1	0	1	530	76441	75912	0	974
532	wPt-744628	141	7D	1386.1	136	wPt-744628	7D	586.9																		122	wPt-744628	16.95		1588	scaffold202009	99.81	530	1	0	1	530	75912	76441	0	974
533	wPt-744050	142	7D	1388.2	234	wPt-744050	7D	796.3																		124	wPt-744050	17.92		1590	scaffold202009	99.43	530	3	0	1	530	76441	75912	0	963
534	wPt-744158	143	7D	1388.2	132	wPt-744158	7D	574.1																		125	wPt-744158	17.51		1591	scaffold202009	99.81	530	1	0	1	530	76441	75912	0	974
535	wPt-744389	144	7D	1392.5																						128	wPt-744389	16.95		1594	scaffold202009	99.81	530	1	0	1	530	75912	76441	0	974
536	wPt-743879	145	7D	1392.5	134	wPt-743879	7D	577.8																		127	wPt-743879	16.95		1593	scaffold202009	99.81	530	1	0	1	530	75912	76441	0	974
537	wPt-734193	146	7D	1392.5	230	wPt-734193	7D	796.3																		126	wPt-734193	16.57		1592	scaffold202009	99.81	530	1	0	1	530	76441	75912	0	974
538	wPt-743350	147	7D	1398.9	133	wPt-743350	7D	577.8																		129	wPt-743350	18.54		1595	scaffold202009	99.62	530	1	1	9	537	76441	75912	0	966
539	wPt-742956	148	7D	1405.1	127	wPt-742956	7D	571.3																		130	wPt-742956	19.1		1596	scaffold202009	99.81	530	1	0	1	530	75912	76441	0	974
540	wPt-2580	149	7D	1465.7																						30	wPt-2580	15.91		1961	scaffold115973	99.65	575	2	0	1	575	13537	14111	0	1051
541	wPt-9091	150	7D	1539.8	140	wPt-9091	7D	621.2																		278	wPt-9091	15.91		1581	scaffold38036	99.63	541	2	0	1	541	29056	28516	0	989	scaffold38036	bin41	32.907	7D	15424731	15525187
542	wPt-6659	151	7D	1550.2																						277	wPt-6659	12.35		1580	scaffold38036	99.63	541	2	0	1	541	29056	28516	0	989	scaffold38036	bin41	32.907	7D	15424731	15525187
543	wPt-744235	152	7D	1646.1	236	wPt-744235	7D	803.3																		197	wPt-744235	21.84		2111	scaffold29574	99.45	542	3	0	1	542	44708	44167	0	985	scaffold29574	bin44	34.561	7D	16117764	16171976
544	wPt-744234	153	7D	1654.2	235	wPt-744234	7D	796.3																		196	wPt-744234	20.34		2110	scaffold29574	99.45	542	3	0	1	542	44708	44167	0	985	scaffold29574	bin44	34.561	7D	16117764	16171976
545	wPt-664042	154	7D	1658.3	232	wPt-664042	7D	796.3
546	wPt-663773	155	7D	1747.9	142	wPt-663773	7D	638.9																		276	wPt-663773	15.79		1933	scaffold37677	98.68	530	4	2	1	530	23585	23059	0	937	scaffold37677	bin46	36.418	7D	16790990	17029960
547	wPt-664801	156	7D	1752.8	143	wPt-664801	7D	638.9																		275	wPt-664801	13.87		1932	scaffold37677	98.68	530	4	2	12	541	23059	23585	0	937	scaffold37677	bin46	36.418	7D	16790990	17029960
548	wPt-663913	157	7D	1752.8																						274	wPt-663913	14.2		1931	scaffold37677	98.87	530	3	2	1	530	23059	23585	0	942	scaffold37677	bin46	36.418	7D	16790990	17029960
549	wPt-743034	158	7D	1835.4					30	wPt-743034	7D	AT7D6412	108.046	ctg686	7323	494	contig24513_Contig82	907	0							474	wPt-743034	11.49		2114	scaffold84529	99.8	494	1	0	1	494	27615	28108	0	907	scaffold84529	bin160	96.84	7D	121320605	121380934
550	wPt-743135	159	7D	1841.8																						473	wPt-743135	12.21		2113	scaffold84529	99.39	494	3	0	4	497	28108	27615	0	896	scaffold84529	bin160	96.84	7D	121320605	121380934
551	wPt-743806	160	7D	1851.1																						472	wPt-743806	12.5		2112	scaffold84529	99.8	494	1	0	1	494	27615	28108	0	907	scaffold84529	bin160	96.84	7D	121320605	121380934
552	wPt-730201	161	7D	1906.1																						177	wPt-730201	11.43		2115	scaffold26729	99.77	427	1	0	1	427	62844	62418	0	784
553	wPt-663995	162	7D	1908.6																						178	wPt-663995	12.57		2116	scaffold26729	99.77	427	1	0	1	427	62844	62418	0	784
554	wPt-732688	163	7D	1913.6																						179	wPt-732688	12.07		2117	scaffold26729	99.53	427	2	0	1	427	62844	62418	0	778
555	wPt-743405	164	7D	1991.2																						410	wPt-743405	9.47	same marker showed complete multiple hits with several scaffold of same as well as different chromosomes	2126	scaffold58398	98.57	488	4	1	1	485	54235	54722	0	867
556	wPt-665936	165	7D	2054.8																						495	wPt-665936	9.25		2142	scaffold92244	99.51	615	3	0	1	615	5393	6007	0	1120
557	wPt-7508	166	7D	2057.7																739	wPt-7508	7D	93.5036	375736		496	wPt-7508	11.43		2143	scaffold92244	99.19	615	4	1	1	614	6007	5393	0	1107
558	wPt-667127	167	7D	2060.1																						497	wPt-667127	12		2144	scaffold92244	98.76	565	7	0	1	565	6007	5443	0	1011
559	wPt-663795	168	7D	2121.5	2	wPt-663795	7D	865.5																		64	wPt-663795	12.57		2147	scaffold13684	100	541	0	0	1	541	7758	8298	0	1000
560	wPt-663731	169	7D	2124.1	1	wPt-663731	7D	865.4																		65	wPt-663731	13.64		2152	scaffold13684	99.82	541	1	0	1	541	7758	8298	0	994
561	wPt-7774	170	7D	2124.1	3	wPt-7774	7D	865.5																		66	wPt-7774	13.56		2151	scaffold13684	99.82	541	1	0	1	541	7758	8298	0	994
562	wPt-8034	171	7D	2193																767	wPt-8034	7D	170.749	380018		134	wPt-8034	16.09		2162	scaffold21306	99.45	363	2	0	1	363	22679	23041	0	660	scaffold21306	bin288	180.958	7D	197371795	197613166
563	wPt-664059	172	7D	2282.5																						104	wPt-664059	22.16		2155	scaffold18198	99.53	429	0	1	1	429	46507	46933	0	780
564	wPt-664283	173	7D	2294.9																						105	wPt-664283	18.64		2159	scaffold18198	99.53	429	0	1	1	429	46507	46933	0	780
565	wPt-671626	174	7D	2341					31	wPt-671626	3D	AT3D2815	80.217	ctg1004	648	610	GB5Y7FA02HXP1C_Contig1	1122	0							340	wPt-671626	17.34		2161	scaffold41724	99.84	610	1	0	1	610	10464	9855	0	1122
566	wPt-731759	175	7D	2408.9	4	wPt-731759	7D	877.8																		201	wPt-731759	15.52		2184	scaffold30328	98.72	470	6	0	1	470	53356	53825	0	835	scaffold30328	bin207	119.128	7D	169705586	169825364
567	wPt-732654	176	7D	2473.5																						409	wPt-732654	13.14		2185	scaffold58324	100	550	0	0	1	550	33287	32738	0	1016	scaffold58324	bin276	171.63	7D	192129484	192265317
568	wPt-665448	177	7D	2542.7	9	wPt-665448	7D	913.1
569	wPt-664041	178	7D	2544.3	12	wPt-664041	7D	919.2																		443	wPt-664041	8.77		2200	scaffold75814	99.25	665	5	0	1	665	44734	45398	0	1201	scaffold75814	bin264	159.014	7D	187586400	187655142
570	wPt-664414	179	7D	2545.4	8	wPt-664414	7D	913.1																		444	wPt-664414	9.77		2201	scaffold75814	99.25	665	5	0	1	665	44734	45398	0	1201	scaffold75814	bin264	159.014	7D	187586400	187655142
571	wPt-663747	180	7D	2545.4																						442	wPt-663747	9.71		2199	scaffold75814	99.1	667	4	2	1	667	45398	44734	0	1197	scaffold75814	bin264	159.014	7D	187586400	187655142
572	wPt-664419	181	7D	2551.9	10	wPt-664419	7D	913.1																		441	wPt-664419	10.92		2198	scaffold75814	99.55	665	3	0	1	665	45398	44734	0	1212	scaffold75814	bin264	159.014	7D	187586400	187655142
573	wPt-732949	182	7D	2561.2	11	wPt-732949	7D	913.1																		440	wPt-732949	13.22		2197	scaffold75814	99.7	665	2	0	9	673	45398	44734	0	1218	scaffold75814	bin264	159.014	7D	187586400	187655142
574	wPt-665229	183	7D	2640.7	19	wPt-665229	7D	991.5												803	wPt-665229	7D	172.605	665229		36	wPt-665229	19.41		2195	scaffold118657	98.53	408	2	2	1	404	4089	4496	0	717
575	wPt-667491	184	7D	2650	17	wPt-667491	7D	991.5												805	wPt-667491	7D	172.605	667491		35	wPt-667491	19.65		2193	scaffold118657	98.53	408	2	2	37	440	4496	4089	0	717
576	wPt-665414	185	7D	2658.6																804	wPt-665414	7D	172.605	665414		34	wPt-665414	17.92		2191	scaffold118657	98.53	408	2	2	1	404	4496	4089	0	717
577	wPt-663777	186	7D	2664.4	18	wPt-663777	7D	991.5												802	wPt-663777	7D	172.605	663777		33	wPt-663777	17.61		2189	scaffold118657	98.53	408	2	2	1	404	4089	4496	0	717
578	wPt-663891	187	7D	2753.7																						173	wPt-663891	14.77		2188	scaffold24521	99.69	649	2	0	1	649	51162	50514	0	1188
579	wPt-663749	188	7D	2766.3																						172	wPt-663749	11.93		2187	scaffold24521	100	649	0	0	1	649	51162	50514	0	1199
580	wPt-3018	189	7D	2829.8	22	wPt-3018	7D	1037.5												816	wPt-3018	7D	173.233	374564		324	wPt-3018	12.43		2170	scaffold41010	99.72	715	1	1	1	714	55824	55110	0	1308
581	wPt-731377	190	7D	2839.4																818	wPt-731377	7D	173.233	731377		325	wPt-731377	11.76		2171	scaffold41010	99.16	715	6	0	1	715	55110	55824	0	1291
582	wPt-733607	191	7D	2846																808	wPt-733607	7D	172.914	733607		326	wPt-733607	14.29		2172	scaffold41010	98.92	651	5	2	1	650	55824	55175	0	1168
583	wPt-3291	192	7D	2851.9	21	wPt-3291	7D	1034.1												817	wPt-3291	7D	173.233	374761		327	wPt-3291	14.12		2173	scaffold41010	99.72	715	2	0	1	715	55824	55110	0	1310
584	wPt-6553	193	7D	2904.9																788	wPt-6553	7D	171.995	374581		61	wPt-6553	10.4		2174	scaffold13439	100	396	0	0	1	396	37538	37143	0	732	scaffold13439	bin288	180.958	7D	197267855	197371694
585	wPt-664194	194	7D	2904.9	39	wPt-664194	7D	1063.5																		62	wPt-664194	10		2175	scaffold13439	99.49	396	2	0	1	396	37143	37538	0	721	scaffold13439	bin288	180.958	7D	197267855	197371694
586	wPt-664234	195	7D	2904.9																794	wPt-664234	7D	171.995	664234		63	wPt-664234	9.77		2176	scaffold13439	99.75	396	1	0	1	396	37538	37143	0	726	scaffold13439	bin288	180.958	7D	197267855	197371694
587	wPt-664044	196	7D	2938.3	41	wPt-664044	7D	1068.8												780	wPt-664044	7D	171.717	664044		407	wPt-664044	10.86		2177	scaffold57912	99.66	297	1	0	346	642	56680	56384	4e-152	544
588	wPt-663934	197	7D	2943.3	42	wPt-663934	7D	1068.8												779	wPt-663934	7D	171.717	663934		408	wPt-663934	11.93		2179	scaffold57912	99.74	776	2	0	1	776	56384	57159	0	1423
589	wPt-663748	198	7D	2977.3																						195	wPt-663748	13.64		2180	scaffold2931	99.6	748	3	0	1	748	10040	9293	0	1365	scaffold2931	bin260	156.095	7D	186549699	186657719
590	wPt-669743	199	7D	3041.2																						488	wPt-669743	10.34		2218	scaffold87942	98.62	436	6	0	1	436	28661	29096	0	773
591	wPt-664143	200	7D	3041.2																						487	wPt-664143	10.8		2217	scaffold87942	99.08	437	3	1	1	437	29096	28661	0	784
592	wPt-730616	201	7D	3041.2																						489	wPt-730616	10.67		2219	scaffold87942	100	436	0	0	1	436	28661	29096	0	806
593	wPt-7773	202	7D	3046.8
594	wPt-663781	203	7D	3046.8
595	wPt-4287	204	7D	3091.9																						390	wPt-4287	10.92	same marker showed complete multiple hits with several scaffold of same chromosomes	2221	scaffold49269	99.47	760	4	0	1	760	12446	13205	0	1389
596	cfa2040	205	7D	3141.3
597	gpw334	206	7D	3147.8
598	wPt-671529	207	7D	3173.9	47	wPt-671529	7D	1103.9												797	wPt-671529	7D	171.995	671529		138	wPt-671529	10.34	same marker showed complete multiple hits at various location in the same scaffold	2213	scaffold21306	99.66	295	1	0	301	595	74864	74570	5e-151	540	scaffold21306	bin288	180.958	7D	197371795	197613166
599	wPt-667506	208	7D	3176.6																799	wPt-667506	7D	172.185	667506		137	wPt-667506	9.14		2210	scaffold21306	100	526	0	0	1	526	75095	74570	0	972	scaffold21306	bin288	180.958	7D	197371795	197613166
600	wPt-663755	209	7D	3179.4	48	wPt-663755	7D	1103.9												790	wPt-663755	7D	171.995	663755
601	wPt-663954	210	7D	3179.4	49	wPt-663954	7D	1103.9												792	wPt-663954	7D	171.995	663954		136	wPt-663954	8.77		2207	scaffold21306	99.81	526	1	0	1	526	74570	75095	0	966	scaffold21306	bin288	180.958	7D	197371795	197613166
602	wPt-664656	211	7D	3182.1	46	wPt-664656	7D	1103.9												796	wPt-664656	7D	171.995	664656		135	wPt-664656	10.29		2204	scaffold21306	99.81	526	1	0	1	526	75095	74570	0	966	scaffold21306	bin288	180.958	7D	197371795	197613166
603	wPt-664403	212	7D	3240.7																						2	wPt-664403	10.86		2203	C141159072	99.77	443	0	1	1	443	747	306	0	811
604	wPt-663733	213	7D	3327.2																						402	wPt-663733	11.56		2186	scaffold55394	98.87	530	6	0	1	530	15382	14853	0	946	scaffold55394	bin267	162.709	7D	188456543	188525638
605	wPt-2258	214	7D	3375.4	53	wPt-2258	7D	1162.5												748	wPt-2258	7D	138.384	116467		27	wPt-2258	13.64		2169	scaffold11437	99.77	426	1	0	1	426	186808	187233	0	782
606	wPt-7642	215	7D	3380.2	54	wPt-7642	7D	1162.5												749	wPt-7642	7D	138.384	116440		26	wPt-7642	14.12		2168	scaffold11437	99.77	426	1	0	1	426	186808	187233	0	782
607	wPt-664391	216	7D	3384.9	52	wPt-664391	7D	1162.5																		25	wPt-664391	14.12		2167	scaffold11437	99.06	426	4	0	1	426	186808	187233	0	767
608	wPt-664290	217	7D	3387.6																						24	wPt-664290	13.64		2166	scaffold11437	99.77	426	1	0	1	426	186808	187233	0	782
609	wPt-669512	218	7D	3402.1																						23	wPt-669512	14.86		2165	scaffold11437	99.77	426	1	0	1	426	186808	187233	0	782
